# Supplementary material for: SARS-CoV-2 vaccination diversifies the CD4+ spike-reactive T cell repertoire in patients with prior SARS-CoV-2 infection
Source: eBioMedicine. 2022 May 6;80:104048. doi: 10.1016/j.ebiom.2022.104048 (PMC9073272; doi:10.1016/j.ebiom.2022.104048)
Supplement: Supplementary file 1 [file mmc1.xlsx]

## Sheet: Key
Color Code
COVID-induced
Vaccine-induced
Cross-reactive

## Sheet: CCP2
	FDR: CCP2_229S_A_vs_CCP2Post_NP_A	FDR: CCP2_229S_B_vs_CCP2Post_NP_A	FDR: CCP2_229S_C_vs_CCP2Post_NP_A	FDR: CCP2_COV2S_A_vs_CCP2Post_NP_A	FDR: CCP2_COV2S_B_vs_CCP2Post_NP_A	FDR: CCP2_COV2S_C_vs_CCP2Post_NP_A	FDR: CCP2_NL63S_A_vs_CCP2Post_NP_A	FDR: CCP2_NL63S_B_vs_CCP2Post_NP_A	FDR: CCP2_NL63S_C_vs_CCP2Post_NP_A	FDR: CCP2_NP_A_vs_CCP2Post_NP_A	FDR: CCP2_NP_B_vs_CCP2Post_NP_A	FDR: CCP2_NP_C_vs_CCP2Post_NP_A	FDR: CCP2_OC43S_A_vs_CCP2Post_NP_A	FDR: CCP2_OC43S_B_vs_CCP2Post_NP_A	FDR: CCP2_OC43S_C_vs_CCP2Post_NP_A	FDR: CCP2Post_COV2S_A_vs_CCP2Post_NP_A	FDR: CCP2Post_COV2S_B_vs_CCP2Post_NP_A	FDR: CCP2Post_COV2S_C_vs_CCP2Post_NP_A	FDR: CCP2Post_NL63S_A_vs_CCP2Post_NP_A	FDR: CCP2Post_NL63S_B_vs_CCP2Post_NP_A	FDR: CCP2Post_NL63S_C_vs_CCP2Post_NP_A	FDR: CCP2Post_NP_B_vs_CCP2Post_NP_A	FDR: CCP2Post_NP_C_vs_CCP2Post_NP_A	significant_comparisons	OR: CCP2_229S_A_vs_CCP2Post_NP_A	OR: CCP2_229S_B_vs_CCP2Post_NP_A	OR: CCP2_229S_C_vs_CCP2Post_NP_A	OR: CCP2_COV2S_A_vs_CCP2Post_NP_A	OR: CCP2_COV2S_B_vs_CCP2Post_NP_A	OR: CCP2_COV2S_C_vs_CCP2Post_NP_A	OR: CCP2_NL63S_A_vs_CCP2Post_NP_A	OR: CCP2_NL63S_B_vs_CCP2Post_NP_A	OR: CCP2_NL63S_C_vs_CCP2Post_NP_A	OR: CCP2_NP_A_vs_CCP2Post_NP_A	OR: CCP2_NP_B_vs_CCP2Post_NP_A	OR: CCP2_NP_C_vs_CCP2Post_NP_A	OR: CCP2_OC43S_A_vs_CCP2Post_NP_A	OR: CCP2_OC43S_B_vs_CCP2Post_NP_A	OR: CCP2_OC43S_C_vs_CCP2Post_NP_A	OR: CCP2Post_COV2S_A_vs_CCP2Post_NP_A	OR: CCP2Post_COV2S_B_vs_CCP2Post_NP_A	OR: CCP2Post_COV2S_C_vs_CCP2Post_NP_A	OR: CCP2Post_NL63S_A_vs_CCP2Post_NP_A	OR: CCP2Post_NL63S_B_vs_CCP2Post_NP_A	OR: CCP2Post_NL63S_C_vs_CCP2Post_NP_A	OR: CCP2Post_NP_B_vs_CCP2Post_NP_A	OR: CCP2Post_NP_C_vs_CCP2Post_NP_A	CCP2_229S_A_abundance	CCP2_229S_B_abundance
CASRPRQSMNTEAFF				0	2.55134e-104	5.45607e-38										2.92761e-142	1.78606e-32	1.09939e-24						6				Inf	Inf	Inf										Inf	Inf	Inf						0	0
CSGRGQGNYGYTF				7.21925e-275	1.21866e-163												2.69455e-26	1.42237e-18						4				Inf	Inf												Inf	Inf						0	0
CSARGQGNYGYTF				1.03478e-274	1.64488e-06	0.00965761									0.0210485	1.38333e-05	2.15044e-10	2.8839e-32						7				Inf	Inf	Inf									Inf	Inf	Inf	Inf						0	0
CAWSRRNYGYTF				1.77175e-156		2.69769e-70														4.08685e-12				3				Inf		Inf														Inf				0	0
CASSRRGGDGYTF				3.73207e-106		6.59578e-144																		2				Inf		Inf																		0	0
CSASDRVGYGYTF				8.17226e-71	2.11288e-25											4.58435e-97	1.34315e-13	5.68468e-117						5				Inf	Inf											Inf	Inf	Inf						0	0
CASSLAGGTYNEQFF				3.95676e-34	4.22069e-26	1.39467e-29										5.58847e-07								4				Inf	Inf	Inf										Inf								1	0
CASSLGVGGLANYGYTF				1.89459e-24		0											4.17829e-09							3				Inf		Inf											Inf							1	0
CASYPGQGFISGELFF				0.000381626	1.27928e-19	6.42917e-23																		3				Inf	Inf	Inf																		0	0
CSASRDSNQPQHF					3.15228e-58	6.16594e-162																		2					Inf	Inf																		0	0
CASRRDRGNNSPLHF					3.83817e-28	1.18221e-45										1.06991e-64	3.35725e-16							4					Inf	Inf										Inf	Inf							0	0
CSARAQGYNSPLHF					3.2126e-18	4.09629e-99								0.0343702										3					Inf	Inf								Inf										0	0
CASSLRGANGYTF				0																				1				Inf																				0	0
CSAQNRGQDYGYTF				0	0.00832536																			2				Inf	Inf																			0	0
CASRRDRGHNSPLHF				0	0.0128155											7.66611e-17		2.8839e-32						4				Inf	Inf											Inf		Inf						0	0
CASSQERSAGYRGYTF				0								0					7.61942e-32						4.73034e-28	4				Inf								Inf					Inf						Inf	0	0
CSARDEGGNYGYTF				0																				1				Inf																				0	0
CASRSRAGFGYTF				8.85232e-290																				1				Inf																				0	0
CSARGEGNYGYTF				7.83335e-250		1.05397e-06										5.53567e-14		8.47778e-59						4				Inf		Inf										Inf		Inf						0	0
CASSLGDSYTEAFF				6.0183e-200													5.01236e-11							2				Inf													Inf							0	0
CSATRQKQNYGYTF				2.05778e-178												1.49578e-63	3.52912e-07							3				Inf												Inf	Inf							0	0
CASSYGGSNQPQHF				1.79064e-175												4.27932e-08		4.4659e-171						3				Inf												Inf		Inf						0	0
CASSLSERGGRETQYF				3.79937e-161												2.31349e-23	2.59097e-84							3				Inf												Inf	Inf							0	0
CATSDISDGDYQPQHF				1.01486e-134												2.28417e-08		3.7546e-07						3				Inf												Inf		Inf						0	0
CSARGTGNYGYTF				3.59522e-105																				1				Inf																				0	0
CASSYSGRLGLFF				2.55834e-97																				1				Inf																				0	0
CASSPGGRSYNEQFF				1.32199e-96												1.55297e-41	2.16339e-36							3				Inf												Inf	Inf							0	0
CASSLEANQPQHF				1.14425e-93									0.00707445											2				Inf									Inf											0	0
CASSQSGGSTDTQYF				3.29741e-92																				1				Inf																				0	0
CASSPRRVYEQYF				8.63673e-86													2.21318e-78							2				Inf													Inf							0	0
CASSLDSGGTYNEQFF				4.28201e-81														7.45807e-13						2				Inf														Inf						0	0
CASSLRQGAPTGELFF				1.54579e-73	0.0211631																			2				Inf	Inf																			0	0
CSATRGAGQETQYF				4.4939e-71														6.81252e-155						2				Inf														Inf						0	0
CSAISGGAPYTQYF				2.98558e-62																				1				Inf																				0	0
CASSATDQETQYF				1.36008e-58	1.6344e-68		8.16231e-18			6.37214e-149	8.34596e-147		1.21118e-08	1.63076e-25	2.04763e-35	1.04268e-19				3.02928e-06	1.04067e-09			11				Inf	Inf		Inf			Inf	Inf		Inf	Inf	Inf	Inf				Inf	Inf			4	0
CASSEGSSNQPQHF				6.87622e-56												2.91263e-144	2.6858e-12	1.95976e-77						4				Inf												Inf	Inf	Inf						0	0
CASSSSIRDFSYEQYF				2.7346e-48																				1				Inf																				0	0
CSVDLGQADTQYF				7.87883e-46																				1				Inf																				0	0
CASSLYGGGQPQHF				1.15872e-43	1.64488e-06																			2				Inf	Inf																			0	0
CAISRRRGNQPQHF	0.0293615	1.6819e-06	0.425452	1.18919e-17	7.34045e-33	1.19506e-10	0.328024	1.26926e-06	0.000446489	4.04997e-86	4.81101e-29	7.37419e-09	0.0256385	4.23915e-14	0.0118961	0.170204		0.232949			0.00225125	0.81824	2.91541e-06	3	1.668	2.562	0.814	4.309	6.132	3.285	1.276	2.584	2.108	12.422	5.79	3.082	1.63	3.691	1.777	0.671		0.661			0.367	0.929	2.76	112	124
CASSYGGGTGTYEQYF			8.35061e-15	3.39888e-41																		3.99198e-137		3			Inf	Inf																		Inf		0	0
CASSLDRGNSYNEQFF				9.88396e-40													3.52912e-07							2				Inf													Inf							0	0
CASSLVSGVSPQYF				4.44829e-36																				1				Inf																				0	0
CASSIWGQPMNTEAFF				1.42896e-35																				1				Inf																				0	0
CATSGQVEETQYF				4.15197e-35																				1				Inf																				0	0
CASSQASGTSGGAGTQYF				2.20834e-34												2.08929e-11	0.000524626							3				Inf												Inf	Inf							0	0
CASSYPLGPEGNEQFF				6.77784e-34	0.0211631												3.21903e-06							3				Inf	Inf												Inf							0	0
CSAGEPGKNYGYTF				1.12852e-33																				1				Inf																				0	0
CASSQVAGTGMNTEAFF				3.29293e-32																				1				Inf																				0	0
CATVEQGAPNQPQHF				1.75095e-31												3.27435e-77	4.63398e-54	7.86405e-67						4				Inf												Inf	Inf	Inf						0	0
CASSTQGLNQPQHF	1.35388e-06	6.00777e-15	4.88708e-08	3.46312e-11	1.32104e-11	3.59495e-07	0.023058	1.27987e-05	1.31619e-11	9.17659e-23	3.36647e-12	8.32987e-13	3.52744e-19	7.25796e-14	2.14179e-14	0.129458	0.100712	0.883216	0.00424627	0.878353	0.801449	0.080402	0.0675628	1	2.699	4.2	2.975	3.6	3.623	2.86	1.736	2.532	3.739	5.478	3.857	3.996	4.963	3.93	4.105	0.598	1.536	1.067	1.98	1.054	0.914	1.608	1.658	157	176
CASSQVRDTGELFF				3.14095e-31																				1				Inf																				0	0
CASSLGEQGRETQYF				2.79362e-30												2.31349e-23	5.59395e-12							3				Inf												Inf	Inf							0	0
CASSLSFGYTF				2.6728e-28																				1				Inf																				0	0
CASSYRGGQPQHF				4.26559e-27																				1				Inf																				0	0
CASSFGLAMRDEQFF				7.5088e-27																				1				Inf																				0	0
CASSIRTPGGANVLTF				7.5088e-27																				1				Inf																				0	0
CASPNKSTRELCSYTF				1.30379e-26																				1				Inf																				0	0
CSARRGTEAFF				2.85612e-23		0.0068334										4.41068e-188	7.78336e-21	9.77286e-16						5				74.9		10.427										626.048	76.523	60.839						0	0
CASSIHRSTGPYEQYF				1.89459e-24																				1				Inf																				0	0
CASSQDLNPRGYTF				1.75415e-22		0.000503284											2.89097e-05							3				Inf		Inf											Inf							0	0
CATKEPVTDTQYF				1.75415e-22																				1				Inf																				0	0
CASSWTGIYNEQFF	0.00298354			1.95211e-17						6.42232e-07				8.08339e-14							0.00628068		7.14967e-05	6	7.369			30.261						14.451				23.745							6.364		11.069	33	0
CASSYRGQGLYGYTF				2.67489e-20																				1				Inf																				0	0
CASSKAYEQYF				4.61673e-20														6.65101e-40						2				Inf														Inf						0	0
CASSLQGSNTGELFF	1.60747e-05	1.53843e-12	8.5448e-12	9.08595e-05	4.94694e-32	1.06531e-13	5.96808e-12	2.88638e-11	8.67566e-05	1.56771e-30	6.85755e-32	1.09745e-23	1.64255e-10	8.7324e-21	9.62591e-25	0.00236863					0.024018	0.799904	0.249915	6	2.681	4.144	3.957	2.523	7.384	4.391	3.987	3.889	2.566	7.394	7.506	6.343	3.86	5.469	6.277	2.164					0.424	0.91	0.635	132	147
CSVSESFGAFF				1.35546e-18																				1				Inf																				0	0
CASSPNRGANYGYTF	4.3894e-05	1.03525e-06	7.23225e-07	6.81176e-09	1.80714e-05	4.58975e-06	2.58017e-05	3.61271e-06	0.00129398	2.55898e-05	3.67347e-10	7.74987e-07	2.96626e-07	6.52806e-08	8.70258e-09	0.108408	0.535354	0.155064	0.0065824	0.370856	0.158488	0.133522		3	3.664	4.338	4.377	5.301	3.903	4.108	3.778	4.121	3.01	4.07	6.079	4.747	4.832	4.796	5.218	1.922	1.369	1.85	2.665	1.522	1.782	1.916		82	70
CASSEDSARIADTQYF				2.16685e-17																				1				Inf																				0	0
CASSGGQGIGELFF				2.16685e-17																				1				Inf																				0	0
CASSLSPGGSYEQYF				2.16642e-16																				1				Inf																				0	0
CASSFPDRETEAFF				3.63576e-16																				1				Inf																				0	0
CASSQRQGTIYGYTF				3.56665e-15																				1				Inf																				0	0
CASSQDFLAGAPLRETQYF				6.40566e-15														1.24784e-09						2				Inf														Inf						0	0
CASSEYRGTINYGYTF				6.40566e-15												3.10164e-22								2				Inf												Inf								0	0
CASSYPSALPYGYTF				6.18743e-15																				1				Inf																				0	0
CASSEGVGYTF				3.07478e-14																				1				Inf																				0	0
CASGPHGTENSPLHF				1.74732e-13		1.59045e-256										9.58883e-35								3				Inf		Inf										Inf								0	0
CASMRRGAGELFF				5.08884e-13													1.53746e-06							2				Inf													Inf							0	0
CASSRVAGGSYNSPLHF				8.7289e-13													8.71089e-09							2				Inf													Inf							0	0
CASRREGGRAYNEQFF				8.7289e-13													0.000258591							2				Inf													Inf							0	0
CSASEQAEQYF				1.54739e-12																				1				Inf																				0	0
CASSSTYEQYF				5.13109e-12	2.29704e-230	0.00965761											3.04562e-128							4				Inf	Inf	Inf											Inf							0	0
CASSSYNEQFF				5.13109e-12																				1				Inf																				0	0
CSAITGGAPYEQYF				5.13109e-12														4.2916e-06						2				Inf														Inf						0	0
CASSEGTANRELFF				8.04632e-12												4.93904e-05	2.40664e-37							3				Inf												Inf	Inf							0	0
CASSLAGPDTQYF				7.93138e-11	2.33651e-54	1.24553e-09										2.54413e-31	1.42055e-29	1.64003e-17						6				Inf	Inf	Inf										Inf	Inf	Inf						0	0
CASSPNYHRANYGYTF				1.34288e-10																				1				Inf																				0	0
CSATVGGATNEKLFF				1.34288e-10														9.62004e-06						2				Inf														Inf						0	0
CASSIWDTLAPLHF			1.09825e-19	3.89654e-10																				2			Inf	Inf																				0	0
CASILAPGGANEQFF				3.89654e-10																				1				Inf																				0	0
CASSGGYSNQPQHF	0.00683786			6.80751e-10	3.38518e-07					1.08404e-17	7.8702e-11	0.00218687	4.00881e-05	0.0438324										8	Inf			Inf	Inf					Inf	Inf	Inf	Inf	Inf										19	4
CASSPRVAGQGTYGYTF				1.20011e-09													1.69661e-07							2				Inf													Inf							0	0
CASSHGTNTEAFF				1.20011e-09																				1				Inf																				0	0
CASSRGWEAFF				2.18562e-09												2.68592e-29	0.000123988							3				Inf												Inf	Inf							2	0
CASSYSDRGLSGYTF	1.73105e-08	1.01126e-05	0.000323755	0.129233	9.27135e-07	2.79843e-07	4.86289e-10	7.13509e-06	1.71497e-05	5.21725e-10	2.59657e-13	1.3202e-06	0.00547656	2.69652e-09	4.39186e-10	0.192659	0.589123	0.19176	0.888115	0.131739	0.883277	0.277361	1	1	3.734	3.062	2.608	1.613	3.335	3.491	4.139	3.112	3.056	4.375	5.115	3.5	2.295	3.939	4.205	0.592	0.805	1.555	1.081	1.702	1.098	1.485	1.028	142	84
CASRAVSGTRSSPLHF				3.71681e-09																				1				Inf																				0	0
CSATVGAGNQETQYF				1.07381e-08													3.85562e-18							2				Inf													Inf							0	0
CASSMGTVSNQPQHF				1.07381e-08																				1				Inf																				0	0
CASSFTGRIQETQYF				1.88269e-08	7.68163e-32																			2				Inf	Inf																			0	0
CSAREQGYNSPLHF				3.36761e-08																				1				Inf																				0	0
CASSQSGLAGYEQYF				6.15301e-08												7.53725e-19		2.87851e-09						3				Inf												Inf		Inf						0	0
CASSSRHRYGYTF				1.12619e-07																				1				Inf																				0	5
CATRLGELTDTQYF	3.24314e-10	5.99383e-07	8.56044e-06	0.00260208	2.80043e-05	4.54247e-05	0.00048032	9.74669e-07	0.0172207	4.58758e-14	0.00825572	0.00127451	3.50349e-08	6.52806e-08	1.17711e-07			0.0577286	0.0415531		0.030832	0.513806		8	7.821	6.094	5.306	3.74	4.99	4.889	4.197	5.946	2.884	10.625	3.907	4.218	7.227	6.647	6.523			2.644	2.603		2.828	1.596		105	59
CASSLAGVYEQYF				1.02619e-07	0.000106763																			2				Inf	Inf																			0	0
CASSLRTGSGYTF				1.02619e-07																				1				Inf																				0	0
CASSQDRRSYNEQFF				1.69653e-07													2.15044e-10							2				Inf													Inf							0	0
CASARDTLFNEQYF				1.69653e-07																				1				Inf																				0	0
CASSPLFGGTEAFF				1.69653e-07														1.90682e-06						2				Inf														Inf						0	0
CSVGLGVTGELFF				2.93361e-07																				1				Inf																				0	0
CASSQDLQYGYTF				5.16636e-07																				1				Inf																				0	0
CASSPQRGGVDGYTF	0.0224229	0.233359	0.013302	0.00974374	0.000475053	0.399649	0.025021	0.00820618	0.38713	7.87314e-07	0.00825572	0.101274	0.649882	0.00807932	0.136164		0.226996		0.261264	0.0106677	0.135903	0.0533124	0.0521418	1	3.052	1.858	2.936	3.116	4.187	1.629	2.798	3.176	1.63	6.49	3.818	2.319	1.341	3.401	2.173		1.901		1.837	3.553	2.121	2.612	2.718	41	18
CSAKVRNTEAFF				2.85917e-06	9.82159e-73											9.28518e-25		8.47722e-43						4				Inf	Inf											Inf		Inf						0	0
CASSEAAGGGGGPQHF	0.614297	0.181243	1	0.0773055	0.0178043	0.836042	0.609629	0.835794	0.0235272	0.111868	0.0178474	0.00127451	2.2111e-14	8.7089e-08	2.91561e-16									3	1.339	1.789	1.01	2.008	2.494	0.869	1.34	0.888	2.425	1.9	2.723	3.374	8.058	5.118	8.578									27	26
CASRYDTIAGQTGELFF				2.85917e-06																				1				Inf																				0	0
CASVATGGFQETQYF				4.84294e-06	0.00361257	1.37979e-12										0.000634551	0.000524626	1.96049e-46						6				Inf	Inf	Inf										Inf	Inf	Inf						0	0
CASGGATGELFF				4.84294e-06																				1				Inf																				0	0
CSARDPAGIYEQYF	0.00584548	0.124834	0.616675	0.00508485			0.000925552	0.027184		0.0101454	0.0447096	0.0674321		0.369593	0.0151255									1	4.355	2.477	1.562	4.207			5.116	3.227		4.127	2.929	2.846		1.898	3.826									39	16
CASSEYGGGNLGGKNIQYF				8.26937e-06		3.41639e-38										2.87459e-20								3				Inf		Inf										Inf								0	0
CASSPDTSGANVLTF				8.26937e-06																				1				Inf																				0	0
CASSVRRSGEKLFF				8.26937e-06																				1				Inf																				0	0
CASTRRGWNTEAFF	3.23451e-12		0.00745493	0.778389		0.00290049				0.796933	8.65438e-68		2.02996e-16	3.66129e-36								5.13335e-29		4	4.307		0.359	0.885		2.23				0.9	14.439		5.417	8.77								8.275		183	0
CASSFDRAGQPQHF	0.00354274	0.000113754	6.38838e-10	0.00337129	2.18978e-06	0.000107112	5.43954e-05	0.0010926	0.0039284	0.000117134	0.0141018	0.00193238	5.80357e-09	0.0819411	0.000113696									14	5.36	7.022	12.887	5.401	9.267	7.171	7.521	5.737	5.016	7.864	5.15	6.114	12.801	3.005	7.182									36	34
CASSFGSSSYEQYF	4.5592e-69	2.19961e-05	2.81445e-51	2.95251e-47	1.65756e-14	2.76071e-21	2.99673e-50	1.76901e-36	0.749713	4.07432e-57	0.0179379	0.00819829	4.03119e-49	1.39602e-49	8.43254e-15	8.95898e-07	1.31051e-25	2.75863e-15		0.000423276	1.59264e-08	1.65674e-145	2.4628e-63	1	0.044	0.625	0.082	0.09	0.409	0.292	0.096	0.156	0.965	3.22	1.283	0.73	0.079	0.11	0.396	0.548	0.158	0.278		0.616	0.498	5.671	3.785	18	182
CASSDRINYGYTF			0.000142139	1.45171e-05	0.00565153	0.0068334								0.000510527										5			Inf	Inf	Inf	Inf								Inf										8	2
CASSASGGLGWFF				1.45171e-05	0.0173737																			2				Inf	Inf																			0	0
CASRSQGTGISYEQYF				2.57866e-05												0.000634551		0.000231503						3				Inf												Inf		Inf						0	0
CASSEIRGTGELFF	0.000999948	0.0205326		2.57866e-05	3.38518e-07			0.00680782	1.76336e-11															6	Inf	Inf		Inf	Inf			Inf	Inf															24	10
CASSFAYEQFF				2.57866e-05																				1				Inf																				0	0
CSARSPDDGNYGYTF				4.55684e-05			0.025021			0.0177199				0.0343702			1.3782e-05							5				Inf			Inf			Inf				Inf			Inf							0	0
CASSSNTFSYNEQFF				4.55684e-05	3.14309e-15											3.02388e-12								3				Inf	Inf											Inf								0	0
CASSLYSVVRAAYEQYF				7.72271e-05				6.68224e-06																2				Inf				Inf																0	0
CASSRAGGSTDTQYF				0.000126736	1.10655e-12											4.27932e-08	5.97215e-05	9.62004e-06						5				Inf	Inf											Inf	Inf	Inf						0	0
CASSFTGRQQETQYF				0.000126736												3.87821e-26		3.27382e-08						3				Inf												Inf		Inf						0	0
CASSSHGGLGGELFF				0.000126736												1.06265e-06								2				Inf												Inf								0	0
CASSMRGWNEKLFF				0.000126736	0.0211631											1.38333e-05								3				Inf	Inf											Inf								0	0
CSNRRGTEAFF				0.000126736																				1				Inf																				0	0
CSARDQVVEQYF				0.000126736	9.39869e-07													7.45807e-13	6.31762e-18					4				Inf	Inf													Inf	Inf					0	0
CASSALRGSYGYTF				0.00022026																				1				Inf																				0	1
CASRSQGYEKLFF				0.00022026																				1				Inf																				0	0
CSARDNYNQPQHF	0.632826	0.455815	0.469035	0.0595719	0.184735	0.613877	0.629576	0.611232		0.0077243	0.0194325	0.00150503	0.0190564	0.0531624	0.00117524									2	1.451	1.703	1.704	2.96	2.271	1.629	1.442	1.536		4.275	3.462	5.219	3.559	2.965	5.101									13	11
CASRGLGEKLFF				0.000381626												8.10432e-08	1.3782e-05							3				Inf												Inf	Inf							0	0
CAIRPGSQETQYF	0.0305639			0.000381626																				2	Inf			Inf																				13	0
CSARYPAGASYNEQFF				0.00222589								2.25898e-05												2				11.841								20.246												0	0
CASSPTGGSEKLFF				0.0012176																				1				Inf																				0	0
CAIDARGGSGYTF				0.0012176																				1				Inf																				0	0
CATRPGGGGNYGYTF				0.0012176																				1				Inf																				0	0
CSVSPTGVDEQYF				0.00116893	0.000821611											0.00224605	1.03035e-22							4				Inf	Inf											Inf	Inf							0	0
CASSTGGGNYGYTF				0.00116893																				1				Inf																				0	0
CASSATQGWVDAFF				0.00116893						0.000139254														2				Inf						Inf														0	3
CASSFRGRYETQYF				0.00116893																				1				Inf																				0	0
CASSLRGISNQPQHF				0.00116893																				1				Inf																				0	0
CSVEVGGGNTQYF				0.00116893																				1				Inf																				0	0
CASRLTNRGYEQYF			0.000245383	0.00191965	0.000102029				0.000255038		2.34619e-13						1.34315e-13	1.64452e-07	1.77258e-29	1.65351e-12	2.8371e-07			10			Inf	Inf	Inf				Inf		Inf						Inf	Inf	Inf	Inf	Inf			0	0
CSARDQGLAGIGQFF				0.00191965																				1				Inf																				0	0
CASSSQGRLEQYF				0.00191965																				1				Inf																				0	0
CASSLPTNTGELFF			0.00528046	0.00309476			0.0130518		0.0078335															4			Inf	Inf			Inf		Inf															0	7
CASSYERGAYEQYF				0.00309476							0.0155302			0.0438324								0.00371945		4				Inf							Inf			Inf								Inf		9	9
CSAPRQPGDYGYTF				0.00309476																				1				Inf																				0	0
CASSDRDRGYSPLHF				0.00309476																				1				Inf																				0	0
CASSITGGGNQPQHF				0.00309476																				1				Inf																				0	0
CASSLEQGNSPLHF				0.00309476																				1				Inf																				2	0
CASSSDLNSNQPQHF				0.00309476																				1				Inf																				0	0
CASSYSVTDYGYTF				0.00309476																				1				Inf																				0	0
CASTPGRAANTGELFF				0.00309476																				1				Inf																				0	0
CATSDSGTGYGYTF				0.00309476																				1				Inf																				0	0
CATSTTGNNQPQHF				0.00309476																				1				Inf																				0	0
CSAPPLAGGPYGYTF				0.00508485															0.000361957					2				Inf															Inf					0	0
CATSRDRGVGAFF				0.00508485		0.00147887																		2				Inf		Inf																		0	0
CASMGREFNQPQHF				0.00508485	1.49188e-54																			2				Inf	Inf																			0	0
CASSDSGFLGYGYTF				0.00508485																				1				Inf																				0	0
CASSKYRVPQETQYF				0.00508485		1.87314e-22													1.499e-05					3				Inf		Inf													Inf					0	0
CASSTQGPLDGYTF				0.00508485																				1				Inf																				0	0
CASSYHAGGKETQYF				0.00508485																				1				Inf																				0	0
CASSYSFNSPLHF				0.00508485																				1				Inf																				0	0
CATSIGDYYGYTF				0.00508485																				1				Inf																				0	0
CSAREGSSNQPQHF				0.00508485																				1				Inf																				0	0
CSASPGTGKVQPQHF				0.00508485									0.00245941											2				Inf									Inf											0	0
CSSHGLNYGYTF				0.00508485																				1				Inf																				0	0
CASRELAGGPDTQYF				0.0081013			1.63435e-06	1.61022e-37	1.5381e-05							1.38188e-10					2.71317e-11			6				Inf			Inf	Inf	Inf							Inf					Inf			3	0
CATESLGAARQPQHF				0.0081013	0.00361257		0.025021																	3				Inf	Inf		Inf																	0	3
CATSRDRGTGGQPQHF				0.0081013			0.025021																	2				Inf			Inf																	0	0
CSAWTGAGGYTF				0.0081013																				1				Inf																				0	0
CASSLARRQTYGYTF			0.00332036	0.0081013	2.12813e-05					0.00349488	0.0212738		0.0190564											6			Inf	Inf	Inf					Inf	Inf		Inf											9	6
CASSASSYEQYF				0.0081013																				1				Inf																				6	0
CSARDGGLVYGYTF				0.0081013																				1				Inf																				0	0
CASSLAEGQGRETQYF				0.0081013	3.54745e-05											0.000337807								3				Inf	Inf											Inf								0	0
CSARDPAAAYEQYF				0.0081013	0.00016563																			2				Inf	Inf																			0	0
CASRGGNRNSPLHF				0.0081013																				1				Inf																				0	0
CASRRGGQPQHF				0.0081013									0.00347659											2				Inf									Inf											0	0
CASSEARETF				0.0081013																				1				Inf																				0	0
CASSFGTGNQPQHF				0.0081013																				1				Inf																				0	0
CASSNAGDDDYTF				0.0081013																				1				Inf																				0	0
CASSPIAGRGHTEAFF				0.0081013																				1				Inf																				0	0
CASSPSPFTGSYGYTF				0.0081013																				1				Inf																				0	0
CASTLGLGTGVGGYTF				0.0081013																				1				Inf																				0	0
CASTNAQGPYGYTF				0.0081013																				1				Inf																				0	0
CATSRGGSSGNTIYF				0.0081013																				1				Inf																				0	0
CAWSLDSYQPQHF				0.0081013																				1				Inf																				6	0
CSAGTDRKDYGYTF				0.0081013																				1				Inf																				0	0
CSAPRDRGYTGELFF				0.0081013																				1				Inf																				0	0
CSARDHGGGPRGYTF				0.0081013																				1				Inf																				0	0
CSARRDSRTDTQYF				0.0081013																				1				Inf																				0	0
CSASDGRPYGYTF				0.0081013																				1				Inf																				0	0
CASSLAGAGNTIYF	0.000145229	0.00248809	0.000741599	0.0109764	2.12813e-05	0.000864453	1.32865e-05	0.00158426	2.37365e-06	3.33694e-06	6.33597e-10	7.60031e-05	2.35488e-05	2.5723e-05	0.00015217									15	Inf	Inf	Inf	Inf	Inf	Inf	Inf	Inf	Inf	Inf	Inf	Inf	Inf	Inf	Inf									30	14
CASSKRGQTGHGYTF				0.638484	0.809416		0.122751			8.11382e-05		0.082492	0.628998											1				1.371	1.282		2.308			5.781		2.53	1.485											4	3
CASSLGREDQPQHF				0.0109764			0.00217452																0.000100741	3				Inf			Inf																Inf	0	0
CASSPTPGAEAFF	0.0305639		0.0296277	0.0429356		0.0244257				0.0762734	0.121059	0.0306984			0.00336609							0.0191902		7	8.485		7.386	6.855		7.82				5.896	5.326	7.591			11.903							8.706		19	4
CASRGGNQPQHF	0.00683786		0.001145	0.0109764							0.0141018													4	Inf		Inf	Inf							Inf													19	3
CASSLAGTDTQYF				0.0109764																				1				Inf																				4	0
CSASRDGPQHF				0.0109764						0.000130881	0.0141018			0.0277437										4				Inf						Inf	Inf			Inf										8	0
CSLRTGRAGELFF				0.0109764																				1				Inf																				0	0
CATSESGGAAGELFF				0.0429356	0.030273																			2				6.855	7.482																			0	0
CATSRDAVSTDTQYF				0.168893				0.0124361			0.0784677													1				3.427				5.531			3.994													0	0
CASSQLTDTQYF				0.0109764																				1				Inf																				0	0
CASREGLSNQPQHF				0.0109764																				1				Inf																				0	0
CASRRTGIIGYSNQPQHF				0.0109764																				1				Inf																				0	0
CASSKGSPQHF				0.0109764																				1				Inf																				0	0
CASSLGVGTDTQYF				0.0109764							0.0179379													2				Inf							Inf													0	3
CASSLTLGDRGGYTF				0.0109764																				1				Inf																				0	0
CASSPTGGQETQYF				0.0109764							0.0141018													2				Inf							Inf													0	0
CASSRGHTKGYGYTF				0.0109764																				1				Inf																				0	0
CASSYDGNTEAFF				0.0109764																				1				Inf																				0	0
CASSYGLNYGYTF				0.0109764															7.24781e-09					2				Inf															Inf					0	0
CATNSRGQGQPQHF				0.0109764																				1				Inf																				0	0
CATSGNQGRQPQHF				0.0109764																				1				Inf																				0	0
CATSRAGREGNQPQHF				0.0109764																				1				Inf																				0	0
CATSRDGQYNQPQHF				0.0109764																				1				Inf																				0	0
CATSRDRGLKNSPLHF				0.0109764																				1				Inf																				0	0
CATSRVQETGELFF				0.0109764								0.0118841												2				Inf								Inf												0	0
CATSSGTPGGYSNQPQHF				0.0109764																				1				Inf																				0	0
CSANPGLAGVYRYQETQYF				0.0109764																				1				Inf																				0	0
CSAPGTGNYGYTF				0.0109764																				1				Inf																				0	0
CSARRDSRADTQYF				0.0109764																				1				Inf																				0	0
CSARVRLAGGPTGELFF				0.0109764																				1				Inf																				0	3
CSATEQGLTNYGYTF				0.0109764																				1				Inf																				0	0
CSARATGANQPQHF				0.165832			0.0155						0.0661109	0.0438324	0.171777				0.00900905				0.0223077	3				3.116			5.508						4.023	4.508	3.117				5.972				5.824	7	3
CASSLVEASGATDTQYF				0.0109764		0.0068334	0.00367857			0.000130881					0.0157052									5				Inf		Inf	Inf			Inf					Inf									5	0
CASKRGVQTEAFF				0.0109764			0.00856267																	2				Inf			Inf																	0	0
CSAWRGTGGTGNQPQHF		0.0702301		0.165832	0.0788283	0.0680996	0.183221	0.108794	0.00526396	0.0762734	0.0764313	0.171606			0.032226				0.000123606		0.0505984			2		4.025		3.116	4.008	3.91	3.147	3.688	6.395	3.832	3.728	3.162			4.534				9.647		4.667			8	13
CAWSVQPGSEAFF	0.0562871		0.0130578	0.0698317			0.129304				0.0159219			0.0277437										3	6.252		9.091	6.232			5.246				10.12			8.54										14	1
CATSREGGVEQPQHF	0.04356		0.00528046	0.0109764	0.0211631					0.000933881	0.0212738			3.36668e-06			0.000524626			7.42987e-06	0.000263123			10	Inf		Inf	Inf	Inf					Inf	Inf			Inf			Inf			Inf	Inf			10	8
CAISAQERGTEAFF				0.0109764																				1				Inf																				4	2
CASARTGVGTNTEAFF				0.0109764																				1				Inf																				0	5
CSLKPGTGQGNQPQHF				0.0109764							0.0212738													2				Inf							Inf													0	2
CATSGGNQPQHF				0.0109764																				1				Inf																				0	0
CASTPGGLGQPQHF				0.0109764									0.00498431	0.0277437	0.0048406									4				Inf									Inf	Inf	Inf									5	0
CAISLGQSESPYEQYF				0.0109764																				1				Inf																				0	0
CASPGSSSLDYGYTF				0.0109764																				1				Inf																				0	0
CASRIISDREHGYTF				0.0109764																				1				Inf																				0	0
CASRQADSNQPQHF				0.0109764																				1				Inf																				0	0
CASRQGNSNQPQHF				0.0109764																				1				Inf																				0	0
CASRQQGAVNTGELFF				0.0109764																				1				Inf																				0	0
CASRRGGNQPQHF				0.0109764																				1				Inf																				0	0
CASRTYEQYF				0.0109764																				1				Inf																				0	0
CASRVGGGDNQPQHF				0.0109764																				1				Inf																				0	0
CASSDGCQPQHF				0.0109764							0.0155302													2				Inf							Inf													0	0
CASSDRAGYTF				0.0109764																				1				Inf																				0	0
CASSEGSSWSGNQPQHF				0.0109764																				1				Inf																				0	0
CASSEVRAGQPQHF				0.0109764																				1				Inf																				0	0
CASSKGRGYTF				0.0109764																				1				Inf																				0	0
CASSLAGTENQPQHF				0.0109764																				1				Inf																				0	0
CASSLAQGTTYSNQPQHF				0.0109764																				1				Inf																				0	0
CASSLARRARGGYTF				0.0109764																				1				Inf																				0	0
CASSLESNYGYTF				0.0109764																				1				Inf																				0	4
CASSLSGVNTDTQYF				0.0109764																				1				Inf																				0	0
CASSRTGIYGYTF				0.0109764																				1				Inf																				0	0
CASSSDRGHYQPQHF				0.0109764																				1				Inf																				0	0
CASSSGQGVNSNQPQHF				0.0109764																				1				Inf																				0	0
CASSSPGQSNSPLHF				0.0109764																				1				Inf																				0	0
CASSTGLAGGPTGELFF				0.0109764																				1				Inf																				0	0
CASSTGTSGGGPHTQYF				0.0109764																				1				Inf																				0	0
CASSYLGSNTEAFF				0.0109764																				1				Inf																				0	0
CASTGPGGGSYGYTF				0.0109764																				1				Inf																				0	0
CASTLHRQGNSPLHF				0.0109764																				1				Inf																				0	0
CATSREGGTGSPLHF				0.0109764																				1				Inf																				0	0
CAWGGGAETQYF				0.0109764																				1				Inf																				0	0
CSALRGGSRNYGYTF				0.0109764																				1				Inf																				0	0
CSAPGQVGYTF				0.0109764																				1				Inf																				0	0
CSAPRGLLYGYTF				0.0109764																				1				Inf																				0	0
CSARDQDITNSPLHF				0.0109764																				1				Inf																				0	0
CSARDRGSVGNQPQHF				0.0109764																				1				Inf																				0	0
CSASVTYGYTF				0.0109764																				1				Inf																				0	0
CASSIAGTGGYGYTF	0.0305639		0.00528046				0.00144773	6.12719e-05				0.0130544		0.0277437										6	Inf		Inf				Inf	Inf				Inf		Inf										13	3
CASSSGQGRKQETQYF	0.210951	0.0702301			0.00150251	0.0068334	0.0825876	0.0430693		0.01441	0.0179379	0.0488109	0.00727383	0.00110365	0.0210485									9	4.466	6.194			12.827	9.775	5.77	6.762		9.433	9.055	6.958	10.524	13.761	8.502									10	10
CASSPRGGHQPQHF			0.0503241					0.0298357		0.00111517	0.00786124		0.0272446	0.0131084										3			4.261					4.917		8.55	7.724		4.642	5.931										9	6
CASSRGDSSSSYNSPLHF					0.0761696					0.0762734	0.0479418	0.0306984												2					5.879					5.896	6.391	7.591												7	9
CASSPPPTRSHEQYF														0.0438324										1														Inf										1	3
CIRTGDYQPQHF					0.000274781	0.00257625						0.00150503							0.00125601				0.000379461	5					Inf	Inf						Inf							Inf				Inf	3	7
CSARGGGSLHF										0.00730014	0.0212738		0.00707445											3										Inf	Inf		Inf											0	0
CASSRSDRETEQFF								0.0048555	6.94723e-43	0.000806173	0		0.318028		0.279082				4.30623e-09					2								0.572	5.126	0.457	29.29		1.185		0.82				0.19					0	0
CATRPGDLRTDTQYF										0.0177199														1										Inf														0	2
CASSYGGGKDRTYGYTF											0.0179379													1											Inf													7	9
CASSYSRDASNQPQHF											0.0212738													1											Inf													0	0
CSASLRSRFSNQPQHF													0.0009395											1													Inf											0	3
CASRGSYNSPLHF	0.210951													0.0343702					0.0012997					2	4.466													7.591					12.866					10	3
CASSFDRAYEAFF																		7.20409e-18						1																		Inf						0	0
CASSFSRGVLAGELFF	0.0254119		0.00978288		0.00782003	0.00369118	3.84394e-05			0.00359823		0.0004801		0.0131084	0.118779								0.00740002	9	5.359		5.683		6.414	6.844	10.494			7.666		9.49		5.931	3.684								6.99	24	7
CASSDTAGADTQYF	0.00675813		9.29235e-05		0.0060027		0.00217452	0.00158426	4.42167e-06	0.01441	0.00327008	0.000584682	0.00707445	0.000113881	0.0122958									12	Inf		Inf		Inf		Inf	Inf	Inf	Inf	Inf	Inf	Inf	Inf	Inf									18	7
CSARPTGRTSGGLDTQYF							0.00856267																	1							Inf																	0	0
CAAGRGPSTDTQYF		0.0292367					0.267346	0.166393			0.0102907	0.119242	0.00347659	0.133891	0.171777									2		4.645					2.885	3.38			7.191	3.479	7.429	3.558	3.117									1	15
CASGGQGKVDGYTF											0.0179379													1											Inf													6	0
CASSSGTDSNQPQHF			0.00378165		0.0211631			0.00264507			0.0479418			0.0218774										5			11.364		8.016			11.065			6.391			9.015										9	5
CASSLAGDANYGYTF	0.0232202		0.00528046								0.0212738		0.00056238	0.0277437										5	Inf		Inf								Inf		Inf	Inf										15	3
CSARWSGNTIYF															0.0029214									1															Inf									6	2
CSARGIPGTGDGYTF														0.0438324	0.0122958									2														Inf	Inf									5	0
CASSDGGLGTGELFF										0.00730014				0.0277437										2										Inf				Inf										8	6
CASRRGEYGYTF													0.0190564											1													Inf											0	0
CASSLRTVKTVNSPLHF							0.025021																	1							Inf																	0	0
CASSSVFTYGYTF														0.0438324										1														Inf										0	0
CASSLAKTVNYGYTF											0.0212738	0.000214088												2											Inf	Inf												9	6
CARGGQGDSPLHF	0.0352607										0.0179379													2	Inf										Inf													12	0
CATRGASGPGELFF					0.00126118						8.50139e-08	2.84154e-149	0.00103577	8.23939e-12	2.12291e-08									1					0.494						2.321	12.24	0.458	0.176	0.252									0	0
CAWAGTGSRSPLHF										0.0218876														1										Inf														4	0
CASSTGNYGYTF														0.0343702										1														Inf										0	0
CSARDIRAGGHYEQYF					0.000274781																			1					Inf																			0	0
CASSQAGQGGSPLHF						7.69095e-62										5.39809e-16		1.50183e-08						3						Inf										Inf		Inf						0	0
CASSLSGTTSTDTQYF											0.0179379													1											Inf													0	2
CASRSSGFGLSGNTIYF					1.22874e-25	0.00257625																		2					Inf	Inf																		0	0
CAWSVLGRTYGYTF	0.0229472																							1	8.931																							20	0
CAISESQGYNYGYTF	0.0352607													0.0218774	0.00179286									3	Inf													Inf	Inf									11	0
CASSRGSGLTETQYF										0.0177199														1										Inf														0	0
CASSYDRATGYTF											0.0141018													1											Inf													0	5
CASSLAGYSNQPQHF															0.0210485									1															Inf									0	5
CATSWDRGNGNTIYF	3.73969e-07	0.000301046	4.17259e-10			0.000293022	1.32865e-05	6.12719e-05	2.2705e-08	1.03102e-08	0.00195672	0.00335219	1.36983e-05	5.81547e-06	0.000678805									13	Inf	Inf	Inf			Inf	Inf	Inf	Inf	Inf	Inf	Inf	Inf	Inf	Inf									46	19
CATQRSRQGPHGYTF	0.172504	0.299002	0.0106005			0.000107112	0.00856267	0.000176598		0.000173241		0.442783	0.00290034	0.0294516	0.0146064				0.0408439			0.0843138	5.05749e-05	5	2.679	2.271	4.356			7.171	4.722	6.764		7.667		2.108	5.777	3.954	4.345				3.675			3.483	8.545	18	11
CASSTGGGRPNEQFF											0.0179379													1											Inf													4	1
CASSPGEGQGWQPQHF		0.000530973	0.00528046			0.000175197				2.55273e-07	0.0179379	0.0010006			2.88614e-05									7		Inf	Inf			Inf				Inf	Inf	Inf			Inf									0	18
CASSESRGGDAEAFF			9.29235e-05		0.00361257								5.12538e-73	2.20769e-24	6.05126e-233	0.000337807	0.000524626							7			Inf		Inf								Inf	Inf	Inf	Inf	Inf							0	6
CASSPAALAFRGNTIYF	0.136515	0.000381854	0.00528046		0.0501689				0.0338019	0.0762734	0.0141018	0.00262559			4.43887e-05									6	4.912	14.246	10.227		6.947				7.522	5.896	10.653	13.284			18.141									11	23
CASSWTEAFF										0.0145909	0.0179379				0.0210485									3										10.023	9.587				7.935									0	1
CASSLRQGDLGQPQHF												0.0130544												1												Inf												0	0
CASRPLAGGPGETQYF											0.0179379													1											Inf													7	4
CASSAHALPELFF			0.257063										0.00011308		0.117259									1			2.84										10.216		3.4									6	0
CAIRQGLGNQPQHF		0.0124551									0.0155302													2		Inf									Inf													0	11
CAWRDRVAEAFF	0.0352607																							1	Inf																							11	0
CASTQLVTGQQPQHF										0.01441				0.0277437	0.0157052									3										Inf				Inf	Inf									0	1
CATSESGGVGNEQFF			0.0130578							0.000139254														2			Inf							Inf														0	5
CATSDGDRDGYEQYF													0.0190564											1													Inf											0	1
CASSLRTGGGTEAFF																	8.71089e-09							1																	Inf							0	0
CSATRGANYGYTF						0.000293022		0.0200401		0.0218876	0.0155302		0.00498431		0.0157052									6						Inf		Inf		Inf	Inf		Inf		Inf									9	1
CATSLAGTYEQYF			0.00528046							0.0177199					0.0210485									3			Inf							Inf					Inf									5	4
CASSYLGRGQPQHF					0.0173737	0.00147887					0.00327008													3					Inf	Inf					Inf													9	0
CASSRRTENSPLHF					0.0211631																			1					Inf																			0	0
CASSYWQGETQYF											0.0212738													1											Inf													0	0
CAWSPSGQGNYGYTF	0.00417187														0.00821334									2	Inf														Inf									20	3
CASSPGTGFASYSNQPQHF	0.0352607																							1	Inf																							12	1
CAIQDRNYGYTF		0.0205326																						1		Inf																						0	10
CASSPQLTVGSNQPQHF						0.00965761						0.0130544												2						Inf						Inf												0	5
CASSLGTGGAYGYTF										0.0218876														1										Inf														0	0
CSAITGTGRRYTF											0.0141018													1											Inf													0	4
CATRGLAGFETQYF											0.0179379													1											Inf													0	0
CSARDPRRGVNTEAFF													0.0134802											1													Inf											0	0
CASRVTGKGGQPQHF														0.0343702										1														Inf										0	0
CSASVQGKGGSPLHF															0.012423									1															Inf									0	0
CASNHREGRVGGYTF							1.05055e-106	3.5184e-05	2.48545e-31										1.60528e-61		1.80779e-35			5							Inf	Inf	Inf										Inf		Inf			0	0
CASSLADTQYF							0.00589246			0.0101454														2							Inf			Inf														1	0
CASSPSRTVSGGYTF							0.025021																	1							Inf																	0	5
CASSSLRGGTDTQYF							0.025021																	1							Inf																	0	1
CASNDREGTGELFF										0.00730014	0.00195672													2										Inf	Inf													3	0
CAITATGSGYTF					0.0211631																			1					Inf																			0	0
CASSSLGWGPITDTQYF	0.0229472																							1	Inf																							14	0
CAISTARDPNLAEENSPLHF	0.0352607		0.0130578																					2	Inf		Inf																					11	0
CASSYPTGGRSNQPQHF											0.0141018													1											Inf													0	0
CASSTLRDYGYTF													0.0190564											1													Inf											0	0
CASSVEVEGNQPQHF											0.0212738													1											Inf													0	0
CSARVGQSYTEAFF														0.0438324										1														Inf										4	6
CASSLNRKPNIYNSPLHF	0.0175791	0.00273142	0.0784258		0.00597906					0.0145909	0.00425479		0.02518	0.00439479										7	9.825	11.149	6.25		10.689					10.023	14.382		7.428	11.388										22	18
CASSLQGQPGNYGYTF					0.0211631	0.00445907					0.013574		0.00245941	0.0143439										5					Inf	Inf					Inf		Inf	Inf										8	0
CSAPGQAAGNSPLHF													0.000127116											1													Inf											0	5
CATSRGTGQGKGYTF			0.0130578									0.000358661												2			Inf									Inf												8	4
CATSESGAGQPQHF			0.00826602							0.000933881	0.0141018	0.0130544												4			Inf							Inf	Inf	Inf												7	8
CASSSGQGWGQPQHF																					0.0306014			1																					5.091			2	5
CASSLDRRGYTF										0.0177199														1										Inf														0	0
CSAPAGGLQETQYF											0.0179379		0.00347659											2											Inf		Inf											1	0
CASSLLGPNYGYTF															0.00821334									1															Inf									0	5
CASSLQGRATDTQYF																4.93904e-05		3.27382e-08						2																Inf		Inf						0	0
CASSFGQGQGTIYF			0.00332036																					1			Inf																					0	0
CSARDPKAGAGGDTQYF	0.0352607				0.0128155																			2	Inf				Inf																			12	0
CASSAGISNQPQHF											0.0179379													1											Inf													0	0
CSAREGQPNGYNSPLHF	0.0229472										0.00327008			0.0438324										3	Inf										Inf			Inf										14	0
CATSREPGSNQPQHF	0.0352607																							1	Inf																							12	0
CASSYLDKNTEAFF			0.0211483																					1			Inf																					0	0
CASSPAALNYGYTF										0.0101454														1										Inf														0	4
CASSYSKGQGKAPLHF										0.0177199														1										Inf														0	5
CASSYSVGNYGYTF											0.0212738													1											Inf													0	0
CSAPSTVPVSSYNSPLHF											0.0212738													1											Inf													0	0
CSARGTQGATDTQYF											0.0212738													1											Inf													0	0
CASSDLGAWHGYTF															0.0210485									1															Inf									0	0
CASSLGVQVGQPQHF																1.45608e-14	2.10497e-21							2																Inf	Inf							0	0
CASSGTGNQPQHF							4.45155e-80																	1							Inf																	0	0
CASSLAGGGQPQHF	0.0305639						0.000284998						0.0134802											3	Inf						Inf						Inf											13	1
CASSSQGQGNYGYTF		0.0205326					0.00144773				0.0141018	0.0130544	0.0096255		0.0122958									6		Inf					Inf				Inf	Inf	Inf		Inf									3	10
CSARDRWQGHYYGYTF							0.00856267																	1							Inf																	0	0
CASSSYQGDDYGYTF							0.0533982					0.0488109										0.000938306		2							6.819					6.958										13.935		9	4
CASSYRESNQPQHF							0.025021																	1							Inf																	0	0
CSARSGRFANTGELFF							0.129304			9.99442e-06			0.0660669											1							5.246			21.82			6.19											0	1
CASGGVGTDTQYF											0.013574	0.0130544												2											Inf	Inf												1	6
CASSEAGGSEAFF								0.419109															0.00245303	1								2.049															5.825	4	2
CASRTTSGGTGELFF											0.0302231													1											7.457													3	0
CASSYGQGAYEQYF					0.0173737						0.0179379													2					Inf						Inf													0	4
CASSIGQGGTEAFF									6.55161e-09															1									Inf															0	2
CASSFSGDNQPQHF																			2.35728e-06	4.21004e-23	5.01386e-53			3																			12.87	48.751	90.741			0	0
CSASEGGEQFF										0.0218876														1										Inf														0	0
CASSLGPRNTEAFF										0.000564003														1										Inf														0	3
CASSTRDTQYF												0.0010006												1												Inf												4	2
CSGGQRGEKLFF														0.0277437										1														Inf										0	0
CASSQGQGAWNEQFF											0.121059				0.000856148									1											5.326				13.604									4	1
CASSSRQGAVTGELFF											0.0179379			0.0438324										2											Inf			Inf										9	2
CASSLTGRETQYF																0.00119961	2.43193e-11							2																Inf	Inf							0	0
CASSYGDALSSLHF															0.012423									1															Inf									0	0
CASTKQGYYGYTF																		0.000231503						1																		Inf						0	0
CASSEAGGTKNIQYF	0.0175791																							1	9.825																							22	2
CASSFPRPNQPQHF						0.0068334																		1						Inf																		0	0
CASSRMTSGQETQYF														0.0277437										1														Inf										0	3
CASSQRLAGGLGSYEQYF																		1.50183e-08						1																		Inf						0	0
CSARTGLSNQPQHF						0.00445907																		1						Inf																		0	6
CASSDSVPLPYGYTF	0.0352607												0.0134802											2	Inf												Inf											12	0
CAVQGQRELFF											0.0141018													1											Inf													2	0
CATSDPGPGQETQYF													0.0096255											1													Inf											3	0
CATGGNGGQETQYF					1.64488e-06										0.0029214								0.000379461	3					Inf										Inf								Inf	4	0
CATSDPSGGRSDTQYF					0.0173737																			1					Inf																			0	0
CASSPTTLISNQPQHF	0.00264402	0.00248809												0.0343702										3	Inf	Inf												Inf										21	14
CASSTRTGSTLHF	0.04356																							1	Inf																							10	0
CASSYSRDRERYGYTF		0.0205326				0.00965761						0.00524071												3		Inf				Inf						Inf												0	10
CSARGLDYGYTF			0.0130578																					1			Inf																					0	0
CASSRGLAVTDTQYF						6.54649e-09																		1						Inf																		0	0
CASSVSAGGVYEQYF										7.63453e-29														1										Inf														0	0
CASSTGFGAKPLHF										0.0177199														1										Inf														0	0
CASTYLLSGGAETQYF											0.0141018													1											Inf													0	0
CSARKQGTSNQPQHF											0.0212738													1											Inf													0	0
CSARAGGPAGGYGYTF												0.0130544												1												Inf												0	0
CASSRTGGNTEAFF													0.00245941											1													Inf											1	1
CASRRTGGNQPQHF													0.0190564											1													Inf											0	0
CSAPPEGLAEAFF														0.0343702										1														Inf										0	4
CASSLGVASGFTDTQYF																			1.07157e-09					1																			Inf					0	0
CASSQAGPDTQYF	0.0232202						0.00589246				0.0155302		7.0957e-05	0.0438324	0.0210485									6	Inf						Inf				Inf		Inf	Inf	Inf									15	7
CSARTRGGTGSEGYTF							0.00589246																	1							Inf																	0	0
CASSIQWGNQPQHF							0.0825876				0.0302231	0.0488109		0.0277437										3							5.77				7.457	6.958		8.54										7	2
CASRPQGASQETQYF							0.025021							0.0277437										2							Inf							Inf										0	1
CASSPGLAANTGELFF							0.025021																	1							Inf																	0	2
CSARGRLAGGADTQYF							0.025021			0.01441														2							Inf			Inf														0	3
CASTPLTGTLNYGYTF		0.000173112			0.0173737		0.025021				0.00476349													4		Inf			Inf		Inf				Inf													4	20
CASSFQETQYF																			1.499e-05					1																			Inf					0	0
CASSGGLKETQYF														0.0438324										1														Inf										4	1
CASSLTVPDRRTDYGYTF													0.000224792											1													Inf											0	3
CASSGGGPGDGNQPQHF								0.0040178											0.000361957					2								Inf											Inf					0	4
CASSRQENTEAFF											0.00993024													1											Inf													1	0
CASNGVFENIQYF														0.0343702										1														Inf										6	4
CASSLEETQYF	0.234137		0.496017																		6.71961e-07			1	0.558		0.71																		5.306			10	5
CASTPVEPTDTQYF	0.04356																							1	Inf																							10	2
CSARGTALWPQHF			0.0211483										0.0190564											2			Inf										Inf											0	5
CASMRAGGLVDTQYF					4.37411e-14												1.69661e-07							2					Inf												Inf							0	0
CASSPPSQGMAEQYF																	5.97215e-05	9.62004e-06						2																	Inf	Inf						0	0
CSAIPRLEAFF			0.0130578											0.0438324										2			Inf											Inf										0	6
CASMGDRVYGYTF											0.00713875													1											Inf													0	3
CASSETGSNQPQHF	0.0305639																							1	Inf																							13	0
CASSRALGRGTNTEAFF													0.00707445											1													Inf											9	0
CASSFFTETNSPLHF											0.0302231			0.135684										1											7.457			5.219										0	0
CASSYTGTGNSPLHF	0.0352607																							1	Inf																							11	0
CASSEVRNTGELFF					5.01628e-09													8.48069e-07						2					Inf													Inf						0	0
CSARDRGDQPQHF												0.0130544			0.0157052									2												Inf			Inf									0	3
CAISEPSEESPLHF										0.00349488														1										Inf														0	0
CASRGQGERGQPQHF		0.0205326								0.0218876														2		Inf								Inf														0	10
CASSLTGDTEAFF						3.74825e-46				0.0218876					0.00821334									3						Inf				Inf					Inf									0	3
CASSQASGNTIYF											0.0155302													1											Inf													1	0
CASRLGGDRTSGETQYF											0.0179379							2.13851e-05						2											Inf							Inf						0	0
CATPTGDRGSYEQYF	7.88094e-95		1.55035e-66					3.5184e-05											0.000361957	3.02928e-06	1.23932e-08			6	Inf		Inf					Inf											Inf	Inf	Inf			597	1
CASSESPLSVEAFF		7.71938e-20																						1		Inf																						0	95
CASSLDQGGYEQYF			0.001145																					1			Inf																					0	0
CASSSNRKNYDYTF			0.00826602											0.0218774										2			Inf											Inf										2	8
CASSEFRGRGKADTQYF										0.0177199														1										Inf														1	0
CASRTSNTGELFF											0.013574													1											Inf													2	0
CASSRDRANTGELFF											0.0141018													1											Inf													3	5
CASSSILAGGRETQYF											0.0141018													1											Inf													7	2
CASSPDSNQPQHF											0.0179379			0.0438324										2											Inf			Inf										9	0
CSAGQGSSYNSPLHF											0.0179379		0.0134802											2											Inf		Inf											0	0
CASRAPGLGYGYTF												0.00819829			0.0210485									2												Inf			Inf									0	0
CSARDSGEGNTIYF												0.0118841												1												Inf												0	5
CASSVSWTGDYEQYF													0.0009395		0.0048406									2													Inf		Inf									0	0
CATSRAGPGNTIYF													0.0096255											1													Inf											0	0
CASKPPGQVSHGYTF														0.0277437										1														Inf										0	0
CASSPDSSGNTIYF														0.0277437										1														Inf										0	0
CASSRPPPGQHRDSTDTQYF															0.0157052									1															Inf									0	0
CASSEVRVNTEAFF																6.81631e-73		9.78802e-21						2																Inf		Inf						0	0
CASSHASGGANTGELFF		2.58063e-13	0.000754332				5.6678e-09																	3		Inf	Inf				Inf																	4	63
CASSLFVGGYYNEQFF							0.025021																	1							Inf																	0	1
CASSYSGGASTDTQYF					1.39252e-05								0.0134802											2					Inf								Inf											3	2
CASSYLRNTEAFF												0.0118841												1												Inf												3	1
CASSLGSRFNTEAFF		0.0124551																						1		Inf																						9	11
CASSWTSGARGGELFF						8.9841e-71										2.61252e-10								2						Inf										Inf								0	0
CATSELAGKQFF	0.0352607																							1	Inf																							12	0
CSARSPGTWAFF												0.00819829												1												Inf												0	0
CASTGTSTGETQYF			5.21981e-05								0.0179379													2			Inf								Inf													1	0
CASSRDPTHPSGF					5.01628e-09											9.41386e-05	1.69661e-07							3					Inf											Inf	Inf							0	0
CASSLGLAGGGYETQYF	1.92222e-05	4.33118e-19	7.06648e-24					4.82396e-08	2.73437e-05							4.93904e-05			5.43348e-05	0.000107348				8	Inf	Inf	Inf					Inf	Inf							Inf			Inf	Inf				35	92
CSARGQGSRNTGELFF											0.0212738		0.00707445											2											Inf		Inf											2	0
CASWSNTYNSPLHF					0.0173737																			1					Inf																			0	3
CASSLIGLGTGELFF															0.0157052									1															Inf									0	5
CASSPGANYGYTF	0.0305639																							1	Inf																							13	0
CASSNQRGRPRYSNQPQHF										0.0177199														1										Inf														0	0
CAIRTENTGELFF														0.0343702										1														Inf										0	0
CASSGDRGQLSNQPQHF											0.0141018													1											Inf													0	0
CASSDGQGGYGYTF	0.04356																							1	Inf																							10	0
CAWSVQPGTEAFF											0.0179379				0.012423									2											Inf				Inf									5	0
CASSESMEAQYF	0.0352607																							1	Inf																							11	0
CSARDPRLGSGYTF	0.04356																							1	Inf																							10	0
CSAIGHMNTEAFF			8.8116e-12																					1			Inf																					0	0
CASSQRDISPLGAEAFF										4.49473e-07														1										Inf														0	0
CASSFRDYQQETQYF										0.00730014														1										Inf														0	1
CASSVAYTADYEQYF												3.73726e-08												1												Inf												0	0
CASSERGRTEAFF													0.0134802											1													Inf											0	2
CASRDRGNQPQHF																					2.4362e-05			1																					Inf			0	0
CASKGMGLETQYF	4.68792e-213	1.45161e-70	6.74019e-249				1.1051e-184	1.86595e-138	8.98792e-236										9.97316e-113	2.07981e-136	9.10481e-42			9	Inf	Inf	Inf				Inf	Inf	Inf										Inf	Inf	Inf			1330	339
CASSAKRGIGNTIYF							3.79183e-20												4.86318e-08	0.000107348	3.59826e-06			4							Inf												Inf	Inf	Inf			0	0
CASSGKGQGALQPQHF	0.0229472						0.00589246																	2	Inf						Inf																	14	4
CSASLAGGTDTQYF							0.0206522			0.01441		0.00819829												3							Inf			Inf		Inf												2	1
CSARGAQGAFSPLHF							0.025021			0.00730014			0.0096255		0.0157052									4							Inf			Inf			Inf		Inf									6	4
CASTLGQGRSTDTQYF	0.0232202	0.0205326					0.025021				0.0179379	0.00150503			0.0210485									6	Inf	Inf					Inf				Inf	Inf			Inf									15	10
CASTPGGSRTQYF							0.025021																	1							Inf																	0	0
CASSQDGAGGRGETQYF		0.0124551									0.0212738													2		Inf									Inf													0	11
CASKHRVSGNTIYF	0.0891664									0.0762734	0.0302231													1	5.359									5.896	7.457													12	5
CASSLQGGNNSPLHF													0.00347659											1													Inf											0	0
CASSDRGQPQHF												0.0130544												1												Inf												4	0
CASSQVVSRRSNQPQHF			0.0484684			0.0410378						0.0783397		0.0869731										2			6.818			7.169						6.326		5.693										0	7
CASSFVGGVYGYTF					0.0128155						0.0212738													2					Inf						Inf													4	0
CASSSYRGLAYEQYF											0.0784677												0.0223077	1											3.994												5.824	9	3
CASSSGTGGSSPLHF											0.0212738													1											Inf													0	1
CASSKGGGTEAFF													0.0190564											1													Inf											0	4
CASSSARVGTEAFF			0.00528046																					1			Inf																					4	3
CASSGGQGTQAFF															0.0122958									1															Inf									0	0
CATWDVYYNSPLHF		0.0124551													0.0122958									2		Inf													Inf									0	11
CASSLSGNTEAFF																3.36038e-55								1																Inf								0	0
CASSTPNRGNNQPQHF																		0.000104861						1																		Inf						0	0
CATSRVVGTGELFF											0.0179379													1											Inf													0	0
CASSLVLGNTIYF					0.00124424																			1					Inf																			0	0
CASSLLLNTGELFF					0.0128155																			1					Inf																			0	0
CASSEMIGQAIGYTF											0.0212738													1											Inf													0	2
CSVTRGQETQYF														0.0343702									0.000686655	2														Inf									Inf	1	0
CASSLDRNTEAFF																						0.00225291		1																						Inf		0	0
CSVGTNTGELFF			8.74987e-05					0.000909585	0.00014822	0.00349488	4.46938e-08	7.6664e-05		0.0343702	0.00179286									8			Inf					Inf	Inf	Inf	Inf	Inf		Inf	Inf									5	0
CATSATNTGELFF											0.0179379													1											Inf													5	6
CSAALLGTIIAKNIQYF													0.0190564											1													Inf											0	0
CASSQERSAGYRGYTFGSGAPSQTSVYFCASSQERSAGYRGYTF												0.0130544												1												Inf												0	0
CSARDRKGQGLYEQYF													0.0190564											1													Inf											0	0
CASSVGSSGGYETQYF																		3.27382e-08						1																		Inf						0	0
CSAARAWDSNQPQHF																3.46452e-59	6.14529e-189	3.441e-27						3																Inf	Inf	Inf						0	0
CSAIRSYDSNQPQHF											0.615108					1.5717e-224	1.34115e-94	1.50793e-250						3											1.464					191.776	89.115	240.554						0	0
CATSYGNQPQHF					5.4541e-83											4.0205e-82	2.78858e-86							3					Inf											Inf	Inf							0	0
CASSREGGRGISPLHF																2.91483e-65	2.35083e-79							2																Inf	Inf							0	0
CASSLVSGNLGGQLEQYF																	4.7155e-71	1.05386e-41						2																	253.397	157.834						0	0
CASSLTGNYGYTF																1.5651e-42	2.56514e-56	2.15373e-27						3																74.832	104.276	54.944						0	0
CATSGQDRGDNQPQHF																	3.76345e-52	2.16252e-40						2																	50.963	42.073						0	0
CASSETSGGAGTQYF						3.92239e-27										7.50728e-40	1.96434e-51	2.44802e-202						4						Inf										Inf	Inf	Inf						0	0
CSARGAGNYGYTF						0											1.86257e-49	2.06732e-50						3						Inf											Inf	Inf						5	0
CSATPEDGYGYTF						3.09379e-05										8.23318e-44	3.89021e-49	3.19948e-18						4						Inf										Inf	Inf	Inf						0	0
CATSAVLGEAFF						4.14575e-256										5.22483e-213	3.64743e-48							3						Inf										Inf	Inf							0	0
CASSKSGGALETQYF																9.28518e-25	9.16561e-34							2																Inf	Inf							0	0
CASTRTGHYSPLHF																5.3003e-283	8.46282e-33							2																Inf	Inf							0	0
CASSGAGTVNLGGANVLTF																1.38188e-10	8.46282e-33	5.60603e-45						3																Inf	Inf	Inf						0	0
CASSIGRTSNQPQHF																3.32009e-94	3.65939e-32	3.7546e-07						3																Inf	Inf	Inf						0	0
CASSDSPGELFF																8.01991e-21	3.2164e-30	2.06732e-50						3																Inf	Inf	Inf						0	0
CSARVSWDSNQPQHF																	2.55967e-25	0						2																	Inf	Inf						0	0
CASSLEAGGNYEQYF																3.82321e-06	1.14879e-24	7.74492e-27						3																Inf	Inf	Inf						0	0
CASSQDLRGRNYGYTF					0.00361257											2.44172e-72	9.4696e-21	1.90682e-06						4					Inf											Inf	Inf	Inf						1	0
CSVGQGLYNEQFF																7.02088e-30	4.2615e-20							2																Inf	Inf							0	0
CASSQTSETQYF																1.51128e-20	1.67754e-17							2																Inf	Inf							0	0
CASSQDLGQGRTGELFF																9.28518e-25	7.0747e-16	9.78802e-21						3																Inf	Inf	Inf						0	0
CATSDLYDTGELFF					1.98186e-98	2.9605e-05											3.07121e-13	9.05592e-20						4					149.04	10.429											26.833	40.429						0	6
CSAVVGAGSFDTQYF																	6.41419e-14	1.43483e-165						2																	Inf	Inf						0	0
CASSKVRGGPYNSPLHF																6.18864e-154	1.34315e-13	1.64452e-07						3																Inf	Inf	Inf						0	0
CASSQDLFNAGGRYEQYF																1.84016e-59	4.55144e-10	1.34201e-23						3																Inf	Inf	Inf						0	0
CASSAETGATHTQYF																3.69434e-48	2.53789e-06	2.67501e-41						3																57.878	9.889	55.682						0	0
CASSLFAGQGAAGELFF																2.25682e-42	1.3782e-05	9.78802e-21						3																Inf	Inf	Inf						0	0
CASSEGVSNQPQHF																4.41511e-54	0.000258591	3.89034e-193						3																Inf	Inf	Inf						0	2
CSASVQGARNTQYF																6.83256e-32		9.14671e-26						2																Inf		Inf						0	0
CASSQEISAGLLNTEAFF						1.83679e-206										1.76842e-24		9.14671e-26						3						Inf										Inf		Inf						0	0
CASSEGPSSQPQHF						2.87015e-14										0		5.53908e-33						3						Inf										Inf		Inf						0	0
CASSAEGGGQPQHF																1.95497e-134		5.46502e-80						2																Inf		Inf						0	0
CASSVANTLNRGGRTEAFF																1.732e-100		3.441e-27						2																Inf		Inf						0	0
CATSYGNYGYTF																2.37961e-95		7.47256e-52						2																Inf		Inf						0	0
CSARRDGTIYGYTF																6.25186e-71		1.60074e-119						2																Inf		Inf						0	0
CSARGTGHTDTQYF																1.53292e-49		3.17901e-90						2																Inf		Inf						0	0
CSATNRSSYNSPLHF																1.07087e-40		1.99635e-73						2																Inf		Inf						0	0
CATSDPGQGDHQPQHF																2.59368e-35		5.00555e-217						2																Inf		Inf						0	0
CASKQSYSSGNTIYF					3.15957e-27	0.00257625										1.86636e-32		4.54904e-16						4					Inf	Inf										Inf		Inf						0	0
CASSIPGTDTQYF																5.92814e-22		6.18945e-19						2																Inf		Inf						0	0
CSARDGAKRGGGTDTQYF	1.2635e-40															1.44059e-18		1.64003e-17						3	Inf															Inf		Inf						258	0
CASSLTSGGTNTEAFF																2.77734e-18		7.45807e-13						2																Inf		Inf						0	0
CASSEARGDGTEAFF		0.0124551	2.30569e-10				0	1.17146e-77	9.45197e-68				0	1.88407e-138	8.79883e-11					2.09609e-07	1.53033e-07			10		Inf	Inf				Inf	Inf	Inf				Inf	Inf	Inf					Inf	Inf			5	11
CSARIRAETQYF	2.36209e-205	0	5.74592e-104				0	8.44363e-251	1.2998e-198										1.78918e-138	2.81197e-95	0			9	151.312	380.918	82.53				275.768	194.618	161.743										120.58	98.291	404.924			1338	2376
CASSPPPGTDTQYF	1.94267e-159	6.50056e-18	5.18423e-27				0	1.09061e-15	7.97584e-70										6.23781e-68	3.64238e-290	5.02989e-76			9	Inf	Inf	Inf				Inf	Inf	Inf										Inf	Inf	Inf			998	86
CSARPISETQYF	2.80954e-75						1.18649e-255																	2	Inf						Inf																	474	0
CASSGGEYYGYTF	0		0				2.72946e-242	4.53602e-151	7.99555e-76						0.012423				6.09905e-126	5.30837e-99	3.81063e-43			9	Inf		Inf				Inf	Inf	Inf						Inf				Inf	Inf	Inf			1936	1
CSARVSPDTQYF	1.52911e-126	6.05799e-05	0				8.15796e-172														4.41256e-157			5	Inf	Inf	Inf				Inf														Inf			794	22
CASSLLSQYTGELFF							2.96701e-145												1.72704e-07					2							Inf												Inf					0	0
CASSIGVSSYEQYF		7.08425e-27	1.03365e-46				4.17439e-127												6.618e-14					4		Inf	Inf				Inf												Inf					0	129
CSARPGVGETQYF	2.73158e-45	0	3.09974e-160				3.91632e-117	4.0288e-196	0										5.72186e-39	1.26731e-86				8	Inf	Inf	Inf				Inf	Inf	Inf										Inf	Inf				286	1804
CASSHRQGLGTGELFF	1.22675e-91	7.15068e-19	6.07932e-22				2.25876e-108	4.40411e-43	1.32085e-50										3.26111e-37	8.72887e-130	1.95193e-61			9	135.287	32.247	36.702				163.31	69.365	84.589										66.346	258.983	104.442			603	104
CASSAQENTEAFF			5.57322e-35				5.11771e-99																	2			Inf				Inf																	0	0
CASTIRLAGNGEQYF	1.90302e-49	1.55973e-14	6.48069e-60				1.67404e-86	1.9915e-48	1.15134e-229										2.73338e-113	1.16094e-34	8.96066e-11			9	Inf	Inf	Inf				Inf	Inf	Inf										Inf	Inf	Inf			313	69
CASSLADRDYGYTF							8.65666e-86													1.65351e-12				2							Inf													Inf				0	0
CASSSTTGGWETQYF							3.93845e-82	7.8257e-72	0.00253052										2.30537e-19		2.29186e-120			5							Inf	Inf	Inf										Inf		Inf			0	0
CSARPYGETQYF		5.59532e-55					7.57262e-80																	2		Inf					Inf																	0	265
CSAASGAWGYTF		0.000301046					1.17348e-69	1.02546e-128	1.29207e-25										5.40397e-57		1.17851e-34			6		Inf					Inf	Inf	Inf										Inf		Inf			0	19
CASSGIDRGLAGGLTDTQYF			1.66812e-101				2.53416e-60							4.522e-13								6.80809e-05		4			Inf				Inf							Inf								Inf		0	0
CASSRSSTETQYF	1.63959e-84	4.27816e-07	6.05482e-20				8.46009e-58	1.77923e-146	5.61947e-53											1.56942e-27	5.35205e-07			8	Inf	Inf	Inf				Inf	Inf	Inf											Inf	Inf			532	33
CSARDSPDTQYF	8.21882e-08						6.39991e-57	1.84273e-09	9.08294e-90												3.36696e-35			5	Inf						Inf	Inf	Inf												Inf			50	0
CASSLFETGNSPLHF							1.51627e-55												0.000674545					2							Inf												Inf					0	0
CASSKGQGPDTQYF							2.63789e-55																	1							Inf																	0	0
CASSFSTGATGELFF							1.65508e-52																	1							Inf																	0	0
CRVAGVGETQYF	1.33909e-174	1.24363e-171					7.43947e-52																	3	Inf	Inf					Inf																	1091	821
CATSRDHEGRGGYTF							6.21522e-51																	1							Inf																	0	0
CASRTPTGGEGSEAFF							4.37621e-49																	1							Inf																	0	0
CASSLVLGGAGETQYF							2.32017e-46	0.000100142	7.46846e-86				3.21617e-27		1.9855e-73				1.34348e-08	8.8158e-76	1.03577e-121			8							Inf	Inf	Inf				Inf		Inf				Inf	Inf	Inf			0	0
CASSVSVGTYEQYF							3.43356e-43	1.0145e-110	1.13543e-60										1.24095e-42	4.33368e-38				5							131.25	336.642	195.17										146.095	151.202				0	0
CASSIGDSLYGYTF	1.41257e-35						5.63945e-42													1.80471e-14				3	Inf						Inf													Inf				226	0
CSARPLAETQYF	9.25378e-212	0	3.53158e-40				1.42695e-40	2.13029e-88																5	Inf	Inf	Inf				Inf	Inf																1322	3455
CASSQRTAGATDTQYF	9.98667e-07	0.00734033					3.83126e-40		2.31417e-26										0.000674545	2.93646e-15				6	Inf	Inf					Inf		Inf										Inf	Inf				43	12
CASSSLDTQYF							1.87485e-39	9.66588e-66	9.30726e-96										3.30132e-16		2.98576e-83			5							Inf	Inf	Inf										Inf		Inf			0	0
CASTHTLDSGTRGEETQYF	1.12816e-27	2.73181e-41	2.15814e-28				2.40644e-36	3.32935e-30	2.91384e-20											7.2061e-91	2.01127e-41			8	83.462	128.81	88.966				111.205	95.03	67.808											353.783	139.198			187	208
CSARPSAETQYF	0	1.19365e-89	1.05081e-122				1.86311e-34	0	5.99752e-262										2.8753e-14	2.98542e-88	4.25118e-207			9	682.655	140.182	187.384				54.948	681.379	418.804										27.133	176.499	341.593			2961	451
CASSDSRGEKETQYF		0.00150239	6.97828e-14				1.90852e-36	2.66279e-13	1.34381e-54				1.25107e-48	0.0218774	8.35967e-55				9.94055e-25	0.000107348	3.05133e-16			11		Inf	Inf				Inf	Inf	Inf				Inf	Inf	Inf				Inf	Inf	Inf			0	15
CATSDFGRASYQPQHF							3.18456e-36																	1							Inf																	0	0
CSASEQGAFTGELFF							3.18456e-36													3.88925e-27	1.53033e-07			3							Inf													Inf	Inf			0	0
CASSWGLAGTRGNEQFF	5.58381e-89	7.58737e-47	0.000581493				7.19986e-34												1.40625e-22					5	257.219	145.638	14.206				103.826												78.224					573	235
CSARDRAPETQYF							7.2314e-35		2.37365e-06											9.22386e-25				3							Inf		Inf											Inf				0	0
CSALPGLAKTQYF							4.19292e-32	5.23103e-45	1.31057e-237										0.000674545	2.93646e-15				5							Inf	Inf	Inf										Inf	Inf				0	0
CASSLDPKAWETQYF			7.34843e-45				1.00138e-30	0.00148402											1.57419e-39	2.80256e-13				5			Inf				Inf	Inf											Inf	Inf				0	0
CAISQGMEGNQPQHF							4.18911e-29												1.49435e-51	1.52495e-54	2.12151e-158			4							Inf												Inf	Inf	Inf			0	0
CASSLDRVGEKLFF							6.87955e-29													4.9824e-18				2							Inf													Inf				0	0
CASSPNVGPSTEAFF							1.16728e-28		5.74449e-10										8.62123e-28	3.05144e-17	6.26884e-98			5							Inf		Inf										Inf	Inf	Inf			0	0
CAWTGENRGNSPLHF							1.19865e-25																	1							Inf																	0	0
CASSETRVAGGAAGELFF							6.0812e-25	2.74622e-08	0.00448899				1.05271e-46	1.43852e-41	0						1.0065e-06			7							Inf	Inf	Inf				Inf	Inf	Inf						Inf			3	0
CASSLGPGTQYF							8.95834e-20	2.26655e-142	6.14861e-12										6.01437e-32		8.40568e-54			5							18.255	112.971	12.615										30.861		48.578			0	0
CASSLVGQGVYGYTF							2.84832e-24																	1							Inf																	0	0
CAISGQSGGAVNEQFF							8.04355e-24														0.00157124			2							Inf														Inf			0	0
CASGLVGRTQYF							5.54491e-22		7.2904e-07												1.36908e-31			3							Inf		Inf												Inf			9	0
CASSVSGTGFDEQFF							5.54491e-22																	1							Inf																	0	0
CASEQGGLQPQHF		1.65906e-135					1.64961e-21	5.51549e-15												2.18911e-73	4.68235e-14			5		Inf					Inf	Inf												Inf	Inf			0	649
CASSKNPSSYEQYF							1.64961e-21																	1							Inf																	0	0
CASSSRDSSYNEQFF							1.10344e-19																	1							Inf																	0	0
CASLRTGGNTIYF							9.83215e-19																	1							Inf																	0	0
CASSLGPQTYEQYF							9.83215e-19	4.93529e-14											4.12099e-90					3							Inf	Inf											Inf					0	0
CASSQDGRGLAYEQYF							1.4761e-18													0.000107348	6.87971e-06			3							Inf													Inf	Inf			0	0
CASSPTGTGGKLFF							4.46665e-18	6.4595e-86	8.40602e-05															3							Inf	Inf	Inf															0	0
CASSLSTDYEQYF							2.07716e-17																	1							Inf																	0	0
CASSPDRGNYGYTF							7.19392e-10	9.52699e-28																2							6.975	15.666																0	0
CASSYFQGHTANEQFF							1.75495e-16																	1							Inf																	0	0
CASSLGPKNTEAFF							4.92569e-16														8.96066e-11			2							Inf														Inf			0	0
CAISGTGEETQYF							2.69221e-15																	1							Inf																	0	0
CASSGAPGNSPLHF							6.98307e-15	1.74107e-53	3.09219e-73											5.43303e-47				4							Inf	Inf	Inf											Inf				0	0
CASSIDPPRQGVGNQPQHF							1.00562e-13																	1							Inf																	0	0
CASSLSGARTEAFF							1.00562e-13																	1							Inf																	3	0
CSARDVGRARETQYF							1.00562e-13																	1							Inf																	0	0
CASNKDRANYGYTF							1.59408e-13																	1							Inf																	0	0
CASSDGHHSGANVLTF							1.59408e-13	0.00239154	9.11954e-36															3							Inf	Inf	Inf															0	3
CASSLVGQGGTDTQYF							1.59408e-13																	1							Inf																	0	0
CASSYSQAPYGYTF							2.6691e-13	2.99311e-28	0.000443343											2.93646e-15	0.00287121			5							Inf	Inf	Inf											Inf	Inf			0	0
CASSQATSGVGEQFF							4.56525e-13	1.10871e-16	1.49243e-18										3.35882e-12	1.46589e-76	4.88383e-11			6							Inf	Inf	Inf										Inf	Inf	Inf			0	0
CASSYSGTGTGPQHF			4.6389e-58				4.56525e-13	6.76005e-49	4.51744e-13		2.63767e-58		3.50358e-287											6			Inf				Inf	Inf	Inf		Inf		Inf											0	0
CASSEATGSTGELFF							8.20693e-13																	1							Inf																	0	0
CASSIGTVLYEQYF	0.000256009		0.00332036				2.16796e-12	1.3513e-06	5.64354e-52										0.000674545		1.1473e-32			7	Inf		Inf				Inf	Inf	Inf										Inf		Inf			29	0
CASSIGRQGVGEKLFF							3.7484e-12																	1							Inf																	0	0
CASSYSTTYRGVEKLFF							3.7484e-12																	1							Inf																	0	0
CASSLGAQYTGELFF							1.77053e-11																	1							Inf																	0	0
CASRPAFQVSSYEQYF							3.0607e-11																	1							Inf																	0	0
CASSLDRPSYEQYF							3.0607e-11	1.32805e-42	3.25458e-22										7.24781e-09		7.47513e-32			5							Inf	Inf	Inf										Inf		Inf			0	0
CATSRVGGAYEQYF							1.454e-10																	1							Inf																	0	0
CAWSAVRGSDTEAFF							2.57021e-10																	1							Inf																	0	0
CASSLEVYYEQYF							2.50348e-10																	1							Inf																	0	0
CASSYLSLAGGRGGTEAFF							2.02021e-09																	1							Inf																	0	0
CASRSLMRGTAVRGNTIYF							5.6678e-09																	1							Inf																	0	0
CSAPTGGVANYGYTF							1.82162e-08																	1							Inf																	0	0
CASSVEPGQSYGYTF							1.65434e-08																	1							Inf																	0	0
CASSWAASGTGETQYF							2.72687e-08																	1							Inf																	0	0
CAISVLGLELFF							4.64082e-08																	1							Inf																	0	0
CASSPDGYGYTF							4.64082e-08																	1							Inf																	0	6
CASIEEDRGGTEAFF							7.95565e-08																	1							Inf																	3	0
CASGLGPRVSSEQYF							7.95565e-08								1.70878e-05									2							Inf								Inf									0	0
CASSLEGQLHGEQYF							7.95565e-08												3.42154e-14	1.80471e-14	2.56986e-17			4							Inf												Inf	Inf	Inf			0	0
CAISERDDSYEQYF							7.95565e-08																	1							Inf																	0	0
CASSARTGGYETQYF							7.95565e-08												1.71812e-68					2							Inf												Inf					0	0
CASSSGRGAVETQYF		5.23073e-30	2.94151e-08				1.26175e-07		3.97501e-21											1.41247e-23				5		Inf	Inf				Inf		Inf											Inf				0	144
CASSYGDNQPQHF							1.26175e-07	0.00148402	7.25175e-21										7.24781e-09					4							Inf	Inf	Inf										Inf					0	0
CASSTFRDTRNRDNEQFF	2.42046e-17		2.38287e-37				2.12293e-07		1.50621e-12												4.34445e-08			5	Inf		Inf				Inf		Inf												Inf			112	2
CASSIGRQGIGEKLFF	4.77124e-25	3.09361e-09	3.49302e-20				3.62627e-07	6.57762e-11	4.88107e-42															6	Inf	Inf	Inf				Inf	Inf	Inf															160	44
CASSEAQGPTGELFF							3.62627e-07	6.25278e-05	4.48527e-106				4.43208e-25	1.34907e-51	1.19634e-19					3.48654e-08				7							Inf	Inf	Inf				Inf	Inf	Inf					Inf				0	0
CASSYSGMGRVVNTEAFF							3.62627e-07																	1							Inf																	0	0
CASSSTGWDSPLHF							6.47597e-07																	1							Inf																	0	0
CASSLRTGAYEQYF			2.4369e-07				0.000324522																	2			10.232				6.646																	0	0
CSALRDGGSQPQHF							6.16727e-07																	1							Inf																	0	0
CASSWSSGTGANVLTF	0.04356						1.00101e-06							4.11159e-05										3	Inf						Inf							Inf										10	2
CASSQEGGNQPQHF							1.00101e-06																	1							Inf																	0	0
CASSLGGGATDTQYF	2.40556e-09	1.13838e-11	8.8116e-12				1.63435e-06	1.60903e-08	5.13697e-12															6	Inf	Inf	Inf				Inf	Inf	Inf															60	55
CASLAVNYGYTF							1.63435e-06																	1							Inf																	0	0
CASSDFLLGTDTQYF							1.63435e-06																	1							Inf																	0	0
CASSEQGGDVYTF							1.63435e-06																	1							Inf																	0	0
CRGGTGVGTEAFF	9.546e-17	9.30229e-15	9.53646e-47				5.20118e-06	2.78177e-282	3.44596e-28										7.24026e-45	1.36086e-21	6.8688e-88			9	Inf	Inf	Inf				Inf	Inf	Inf										Inf	Inf	Inf			107	70
CASTSDYGYTF		0.00147781					0.00037504					4.42504e-10	0.159379	0.0577129	7.6412e-06	0.00856312								5		7.433					8.657					19.939	3.404	4.033	11.906	5.948								5	24
CASSIDRVPVPDGYTF							4.7677e-06																	1							Inf																	0	0
CSAQGEGYSNQPQHF							4.7677e-06		0.0078335															2							Inf		Inf															0	0
CASSQEPLRTGIHNEQFF	1.83606e-08		3.512e-09				7.77378e-06		0.00142796												0.000263123			5	Inf		Inf				Inf		Inf												Inf			54	0
CASRLAGTEETQYF							7.77378e-06																	1							Inf																	0	0
CASRRTMSSYEQYF							7.77378e-06																	1							Inf																	0	0
CSAERRQGAGTEAFF		3.72435e-58					2.2981e-05	4.07478e-17											1.44809e-97					4		Inf					Inf	Inf											Inf					0	280
CASRPEEIRNSPLHF							2.2981e-05													4.9824e-18				2							Inf													Inf				0	0
CATSRGRTGLGGYTF							2.2981e-05												4.86318e-08	3.05144e-17				3							Inf												Inf	Inf				5	0
CATDPGTGVTGEQYF							2.2981e-05																	1							Inf																	0	0
CAWNQLKSGGTEAFF							2.2981e-05																	1							Inf																	0	0
CASSLGQGNTEAFF							3.6542e-05	7.9986e-89							0.0157052				1.7472e-22	2.61045e-28	6.43915e-116			6							Inf	Inf							Inf				Inf	Inf	Inf			0	3
CASKEGANTGELFF							3.6542e-05																	1							Inf																	0	0
CASSPGPADLYGYTF							6.04518e-05																	1							Inf																	0	0
CASSYGRGNYGYTF							6.04518e-05												0.000197198		0.000143346			3							Inf												Inf		Inf			0	0
CAWSALDRGNYGYTF							0.000105486														4.04192e-120			2							Inf														Inf			0	0
CASSFPTGRGTGELFF							0.000185245																	1							Inf																	0	0
CARSLNGSDEGYEQYF							0.000185245												6.67955e-29	1.21416e-38	3.32316e-129			4							Inf												Inf	Inf	Inf			0	0
CASSSSALRGGDTDTQYF							0.000185245																	1							Inf																	0	0
CASSRTDGANYGYTF		6.52466e-05					0.000178466	0.00148402											1.21841e-17					4		Inf					Inf	Inf											Inf					0	23
CASSPQGTAGNTIYF							0.000178466																	1							Inf																	0	0
CASSETGTEYEKLFF							0.000284998																	1							Inf																	0	0
CASSLATGTIGYTF							0.000284998																	1							Inf																	0	0
CASSPEGLYEQYF							0.000284998																	1							Inf																	0	0
CASGKTSGGAATGELFF							0.000478856																	1							Inf																	0	0
CASTYTLNQPQHF							0.000478856																	1							Inf																	0	0
CASSLARSLYSPLHF	2.25257e-12	4.9446e-46	6.17847e-36		6.10522e-10	0.000175197	0.000826464	9.24574e-22	9.96774e-41							3.91869e-11			1.07157e-09		4.23717e-05			11	Inf	Inf	Inf		Inf	Inf	Inf	Inf	Inf							Inf			Inf		Inf			79	221
CASSYPESYEQYF		0.00150239					0.000826464		5.74449e-10										1.07157e-09	9.22386e-25				5		Inf					Inf		Inf										Inf	Inf				0	15
CASSPQSTGRETQYF							0.000826464																	1							Inf																	0	0
CASSSGQLGGNQPQHF							0.000826464																	1							Inf																	0	0
CASSPTDREFEQYF	0.00417187	0.0124551					0.00133541			5.32996e-27			0.0096255											5	Inf	Inf					Inf			Inf			Inf											20	11
CATSRGQGGEKLFF							0.00133541																	1							Inf																	0	0
CAISVGLAGNNEQFF							0.00133541												0.000361957	0.000107348	0.000143346			4							Inf												Inf	Inf	Inf			0	0
CASRWTGSMNTEAFF							0.00217452		2.2705e-08										3.27297e-07					3							Inf		Inf										Inf					0	0
CASSLPSNEAFF							0.00217452																	1							Inf																	0	0
CASSIDETQYF							0.00367857																	1							Inf																	0	0
CASGTAWETQYF							0.00367857							2.07255e-06										2							Inf							Inf										0	0
CASNMGQGIKIYEQYF							0.00367857														2.46285e-61			2							Inf														Inf			0	0
CASSGAAGGGEQFF							0.00367857		6.55161e-09															2							Inf		Inf															0	0
CASSLVDSSYNEQFF							0.00367857													0.000107348				2							Inf													Inf				0	0
CASSWRIMNTEAFF	0.04356						0.0206522			0.03037	0.00108519				0.0122958								0.00581785	6	6.698						8.393			7.664	15.981				9.636								11.649	15	7
CSAMRAVENTEAFF			0.0211483				0.00589246																	2			Inf				Inf																	0	3
CASSAGLAGSETQYF	0.00417187		3.99259e-29				0.00589246																	3	Inf		Inf				Inf																	20	0
CAWMTDSYEQYF		1.98069e-05					0.00589246	6.56839e-140	1.61653e-89										1.4599e-25					5		Inf					Inf	Inf	Inf										Inf					0	25
CASSSRDRGIYWKNIQYF			0.000741599				0.00589246																	2			Inf				Inf																	8	0
CASSFEGQGNSPLHF							0.00589246																	1							Inf																	0	0
CASSLFEPDQPQHF							0.00589246																	1							Inf																	0	0
CASSLMGDPYYGYTF							0.00589246																	1							Inf																	0	0
CSAREDGTARYEQYF							0.00589246																	1							Inf																	0	0
CSASGGYGYTF							0.00589246																	1							Inf																	0	0
CSAVARVNYGYTF							0.00589246																	1							Inf																	0	0
CASSLAGPEYGYTF						0.0068334	0.00589246							0.0218774										3						Inf	Inf							Inf										7	0
CASSYSQGAAKNIQYF	2.44879e-35						0.00589246																	2	Inf						Inf																	225	1
CASRYGGTGDDIYGYTF	0.00064922						0.00589246												2.33828e-297	1.68848e-29	1.28101e-05			5	Inf						Inf												Inf	Inf	Inf			26	0
CASSFYNEQFF							0.00589246																	1							Inf																	0	0
CASSLAQGFYEQYF							0.00589246																	1							Inf																	0	0
CASSLPGTATTDTQYF							0.00589246	0.000296541													0.000479404			3							Inf	Inf													Inf			0	1
CASSSEHSFNGYTF							0.00589246																	1							Inf																	0	0
CAWTSRDTEAFF							0.00589246						0.00707445											2							Inf						Inf											3	1
CATSDTLDSNGYTF							0.00856267																	1							Inf																	0	8
CATSEAGQGTDTQYF							0.00856267																	1							Inf																	0	3
CASSFQSGWGGELFF							0.00856267																	1							Inf																	7	3
CASRRDSLDYGYTF	0.04356						0.00856267																	2	Inf						Inf																	10	0
CASSPRTGALLGYTF					0.00832536		0.00856267			0.00730014	0.0179379													4					Inf		Inf			Inf	Inf													6	0
CSASLRGGNQPQHF					0.0173737		0.00856267																	2					Inf		Inf																	0	0
CASSEVRPYGYTF							0.00856267																	1							Inf																	0	4
CASSFLGVDYGYTF							0.00856267																	1							Inf																	0	0
CASSFLQGAGGNEQFF							0.00856267	1.98489e-05											0.00238045		1.87598e-06			4							Inf	Inf											Inf		Inf			0	0
CASSLAGGYGYTF							0.00856267																	1							Inf																	0	0
CASSLEGGSNSPLHF							0.00856267																	1							Inf																	0	0
CASSLTGDYGYTF							0.00856267																	1							Inf																	0	0
CASSPGDRTYEQYF							0.00856267	0.000516716	4.09979e-86															3							Inf	Inf	Inf															0	0
CASSPSPMGADSNQPQHF							0.00856267																	1							Inf																	0	0
CASSWTPSTDTQYF							0.00856267																	1							Inf																	0	0
CASSYQGHSGNTIYF							0.00856267																	1							Inf																	0	0
CATNDGQGRETQYF							0.00856267																	1							Inf																	0	0
CAWSTQGNQPQHF							0.00856267																	1							Inf																	0	1
CSAREGGHNREGQPQHF							0.00856267																	1							Inf																	0	0
CASRTTADSYNSPLHF							0.0130518			4.77653e-05														2							Inf			Inf														0	5
CATSRDRGRGQPQHF							0.0130518								0.00179286									2							Inf								Inf									0	0
CARVPGQGCHGYTF							0.0130518					1.40851e-05		0.0343702	0.0122958									4							Inf					Inf		Inf	Inf									6	2
CASSLSPGEQPQHF							0.0130518									0.00224605								2							Inf									Inf								0	0
CASSSRRSLETQYF							0.0130518																	1							Inf																	0	0
CSAYFPGGLNGYTF							0.0130518																	1							Inf																	0	0
CASSPPVDSMNTEAFF							0.0130518																	1							Inf																	0	3
CASGRAGGRTGELFF							0.0130518																	1							Inf																	0	0
CASMTDSYGYTF							0.0130518																	1							Inf																	0	0
CASSENRDSYAPQHF							0.0130518																	1							Inf																	0	0
CASSFGGQNNSPLHF							0.0130518																	1							Inf																	2	1
CASSLDGMGRSIGYTF							0.0130518																	1							Inf																	0	0
CASSLGGLYSYEQYF							0.0130518		0.00448899															2							Inf		Inf															0	0
CASSLSSWGAGELFF							0.0130518																	1							Inf																	0	0
CASSLVRNTGELFF							0.0130518																	1							Inf																	1	0
CASSTRAGPYSPLHF							0.0130518																	1							Inf																	0	0
CASSWALNYGYTF							0.0130518																	1							Inf																	0	0
CASTIGTPSSYNSPLHF							0.0130518																	1							Inf																	0	0
CATSHRAEPIYGYTF							0.0130518																	1							Inf																	0	0
CATSRARTTNYGYTF							0.0130518																	1							Inf																	0	0
CATSRDHIVGNQPQHF							0.0130518																	1							Inf																	0	0
CAWAQASNSYEQYF							0.0130518																	1							Inf																	0	0
CSAQGRTNEKLFF							0.0130518																	1							Inf																	0	0
CSARDQRSNQPQHF							0.0130518																	1							Inf																	0	0
CSARGREDQPQHF							0.0130518																	1							Inf																	0	0
CSARVGRANNQPQHF							0.0130518																	1							Inf																	0	0
CASSLSGSNQPQHF							0.0206522										3.62836e-69							2							Inf										Inf							0	0
CASSLQGSSNQPQHF							0.0206522																	1							Inf																	4	0
CSAISAGTTDTQYF							0.0206522	0.0117948																2							Inf	Inf																2	4
CAIRGDWTPYEQYF							0.0206522																	1							Inf																	0	0
CASSERDQPQHF							0.0206522																	1							Inf																	0	0
CASSERGDTQYF							0.0206522																	1							Inf																	0	0
CASSLEAVYGYTF							0.0206522																	1							Inf																	0	0
CASSLERAGWGTDTQYF							0.0206522																	1							Inf																	0	0
CASSLEYGRGGYTF							0.0206522																	1							Inf																	0	0
CASSLGRGNSPLHF							0.0206522																	1							Inf																	0	0
CASSLREENYGYTF							0.0206522																	1							Inf																	0	0
CASSLTGAAGYSNQPQHF							0.0206522																	1							Inf																	0	0
CASSPGAGWYTEAFF							0.0206522																	1							Inf																	3	1
CASSPSRTFYSNQPQHF							0.0206522																	1							Inf																	0	0
CASSRFRQGRGETQYF							0.0206522																	1							Inf																	0	0
CATKATTGNYGYTF							0.0206522																	1							Inf																	0	0
CATSDRDRANYGYTF							0.0206522																	1							Inf																	0	0
CATSRRTGAPTGELFF							0.0206522																	1							Inf																	0	0
CATTQGVGNQPQHF							0.0206522																	1							Inf																	0	0
CSAAQGDYNSPLHF							0.0206522																	1							Inf																	0	0
CSAEAYGYTF							0.0206522																	1							Inf																	0	0
CSAGPSEGYSNQPQHF							0.0206522																	1							Inf																	0	0
CSARDLSTTKYEQYF							0.0206522																	1							Inf																	0	0
CSARQGTEAFF							0.0206522																	1							Inf																	0	0
CSARSDGGIYGYTF							0.0206522																	1							Inf																	0	5
CSARVGLSRNTEAFF							0.0206522																	1							Inf																	0	0
CSASGGTGGHGYTF							0.0206522																	1							Inf																	0	0
CSATGMEGNTIYF							0.0206522																	1							Inf																	0	0
CASSLSSDCCGYTF							0.025021		0.00253052															2							Inf		Inf															4	2
CASSLDSGSSYTF	0.0232202						0.025021																	2	Inf						Inf																	15	0
CARGGQGEGPQHF		0.0205326					0.025021																	2		Inf					Inf																	4	10
CASTYGQGGPQHF							0.025021																	1							Inf																	0	0
CSAPHAGQSTDTQYF							0.025021																	1							Inf																	1	2
CASTSLTGAGYTF					0.0211631		0.025021																	2					Inf		Inf																	0	0
CASSLSLGAGEETQYF							0.025021																	1							Inf																	6	0
CATSGGGNQPQHF							0.025021																	1							Inf																	0	0
CASGAGNQPQHF							0.025021																	1							Inf																	0	0
CASKDRQGSLMGNQPQHF							0.025021				0.0179379													2							Inf				Inf													0	0
CASNPRGQGGQPQHF							0.025021																	1							Inf																	0	0
CASRGQGAKGNQPQHF							0.025021						0.0096255											2							Inf						Inf											0	0
CASRKPTGSNSPLHF							0.025021																	1							Inf																	0	0
CASRSESNQPQHF							0.025021																	1							Inf																	0	0
CASRSGTAQQGGYTF							0.025021				0.0179379													2							Inf				Inf													5	0
CASRTGSYGYTF							0.025021																	1							Inf																	0	0
CASRVHRDRGQRSNQPQHF							0.025021																	1							Inf																	0	0
CASSAAGLPSNQPQHF							0.025021																	1							Inf																	0	0
CASSAGQGQYQPQHF							0.025021																	1							Inf																	0	0
CASSEVGLGTDTQYF							0.025021																	1							Inf																	0	0
CASSGVAGNQPQHF							0.025021																	1							Inf																	0	3
CASSKQGRGRSDTQYF							0.025021																	1							Inf																	0	0
CASSLGQGRLGYTF							0.025021																	1							Inf																	0	0
CASSLNTAPNQPQHF							0.025021																	1							Inf																	0	0
CASSLSGIGSYGYTF							0.025021																	1							Inf																	0	0
CASSLTQASSNQPQHF							0.025021																	1							Inf																	0	0
CASSPFGRGLQPQHF							0.025021																	1							Inf																	0	0
CASSPKHRVGTEAFF							0.025021						7.0957e-05											2							Inf						Inf											6	3
CASSRDRLSGYTF							0.025021																	1							Inf																	0	0
CASSRDRRDYEQYF							0.025021		0.00253052															2							Inf		Inf															0	2
CASSRGLIYQETQYF							0.025021																	1							Inf																	0	0
CASSRRDRDYGYTF							0.025021																	1							Inf																	5	0
CASSTGTGVQPQHF							0.025021						0.0134802											2							Inf						Inf											0	0
CASSTRETAVNSPLHF							0.025021																	1							Inf																	0	0
CASSWDRRRNTEAFF							0.025021																	1							Inf																	0	0
CASSYGGQGGNQPQHF							0.025021																	1							Inf																	0	0
CASSYNPDTEAFF							0.025021																	1							Inf																	0	0
CASTPLWTGIYSNQPQHF							0.025021																	1							Inf																	0	0
CATGPGQGGIPGELFF							0.025021																	1							Inf																	0	0
CATSDLKGPGNQPQHF							0.025021																	1							Inf																	0	0
CATSGGGSGGNQPQHF							0.025021																	1							Inf																	0	0
CATSRDGGNQPQHF							0.025021																	1							Inf																	0	0
CATSRDRGSSNYGYTF							0.025021																	1							Inf																	0	0
CAWSPTGGVTFF							0.025021																	1							Inf																	0	0
CSADYRNTEAFF							0.025021																	1							Inf																	0	0
CSARDTDNYGYTF							0.025021																	1							Inf																	0	0
CSARDTQSPSNQPQHF							0.025021																	1							Inf																	4	0
CSARGQRGYGQPQHF							0.025021																	1							Inf																	0	0
CSARGTGSQPQHF							0.025021																	1							Inf																	0	0
CSARNGDRGYTF							0.025021																	1							Inf																	0	0
CSARSVSSGTQETQYF							0.025021																	1							Inf																	0	0
CSASDRGSGSPLHF							0.025021																	1							Inf																	0	0
CSASERTLNTEAFF							0.025021																	1							Inf																	0	0
CSATGDRTNINQPQHF							0.025021																	1							Inf																	0	0
CSTGSGANSNQPQHF							0.025021																	1							Inf																	0	0
CASSLEAAYGYTF							0.025021																	1							Inf																	0	0
CSARDRRSSNTEAFF							0.025021																	1							Inf																	0	3
CASTQNAGRTEAFF	0.0352607						0.025021																	2	Inf						Inf																	12	1
CASRDRALGYTF							0.025021								0.0210485									2							Inf								Inf									3	2
CASSRDQGGSYNSPLHF					0.030273		0.129304																	1					7.482		5.246																	5	4
CASRRERSANYGYTF							0.025021																	1							Inf																	3	0
CASSEEFRGVRNQPQHF							0.025021			0.0218876			0.0096255	0.00626072										4							Inf			Inf			Inf	Inf										0	3
CASSLLGQSNTEAFF	1.35034e-12		2.4369e-07				0.025021														1.48322e-11			4	Inf		Inf				Inf														Inf			81	4
CAASSRTPNQPQHF							0.025021																	1							Inf																	0	0
CASGRSSYNSPLHF							0.025021																	1							Inf																	0	0
CASNLLRGTQYF							0.025021																	1							Inf																	0	0
CASREGQGNQPQHF							0.025021																	1							Inf																	0	3
CASRGDSNTGELFF							0.025021																	1							Inf																	0	0
CASRGGRSGNQPQHF							0.025021																	1							Inf																	0	0
CASRGSGGSQPQHF							0.025021																	1							Inf																	0	0
CASRPDRLSNQPQHF							0.025021																	1							Inf																	0	0
CASRQDPGNQPQHF							0.025021																	1							Inf																	0	0
CASRWGQASNQPQHF							0.025021																	1							Inf																	0	0
CASSAGGYSNQPQHF							0.025021																	1							Inf																	0	2
CASSEANRVGELFF							0.025021																	1							Inf																	0	0
CASSEARGTEAFF							0.025021																	1							Inf																	0	0
CASSEDLGQIYGYTF							0.025021																	1							Inf																	0	0
CASSESMGQPQHF							0.025021																	1							Inf																	0	0
CASSGMWDRGLYTEAFF							0.025021																	1							Inf																	0	0
CASSGTWGAGQPQHF							0.025021																	1							Inf																	0	0
CASSIGKGSGNQPQHF							0.025021																	1							Inf																	0	0
CASSIHSGTDTQYF							0.025021																	1							Inf																	0	0
CASSIRSSGYTF							0.025021																	1							Inf																	0	0
CASSKGRGTGASIRHQPQHF							0.025021																	1							Inf																	0	0
CASSLAPLTGGYTF							0.025021																	1							Inf																	0	0
CASSLGGGRGGYTF							0.025021																	1							Inf																	0	0
CASSLGVAFGSPLHF							0.025021																	1							Inf																	0	0
CASSLLDRNSPLHF							0.025021							0.0277437										2							Inf							Inf										0	0
CASSLRDRNTGELFF							0.025021																	1							Inf																	0	0
CASSLRQSGSVGYTF							0.025021																	1							Inf																	0	0
CASSLTRGDGYTF							0.025021																	1							Inf																	0	0
CASSNREGQGYGYTF							0.025021																	1							Inf																	0	0
CASSPRTGGINEQYF							0.025021																	1							Inf																	0	0
CASSPTGFGDYGYTF							0.025021																	1							Inf																	0	0
CASSQDAGRRSPLHF							0.025021																	1							Inf																	0	0
CASSQGAQPQHF							0.025021																	1							Inf																	0	0
CASSRIRTGRNGYTF							0.025021			0.0101454														2							Inf			Inf														0	0
CASSRTEGRQPQHF							0.025021																	1							Inf																	0	0
CASSRYTGSGNQPQHF							0.025021			0.0177199														2							Inf			Inf														7	0
CASSSQEGGSNQPQHF							0.025021																	1							Inf																	0	0
CASSYSTSNQPQHF							0.025021																	1							Inf																	0	0
CASTIGAGVQPQHF							0.025021																	1							Inf																	0	0
CATGDTQPQHF							0.025021																	1							Inf																	0	0
CATSEGGQGDAEAFF							0.025021																	1							Inf																	0	0
CATSRDPRPDQPQHF							0.025021																	1							Inf																	0	0
CATSRDPTGEGYTF							0.025021																	1							Inf																	0	0
CATSRERQTAFF							0.025021																	1							Inf																	0	0
CATSRGTGNGQPQHF							0.025021																	1							Inf																	0	0
CATSSSGRRDQPQHF							0.025021																	1							Inf																	0	0
CSAKRDRGLGVGNQPQHF							0.025021																	1							Inf																	0	0
CSANCLDTDTQYF							0.025021																	1							Inf																	0	0
CSAPISGSSYNSPLHF							0.025021																	1							Inf																	0	0
CSAPTGYGNQPQHF							0.025021																	1							Inf																	0	0
CSAQQGILAGNTIYF							0.025021																	1							Inf																	0	0
CSARAGNSGKGYTF							0.025021																	1							Inf																	0	0
CSARDFRDLTGYGYTF							0.025021																	1							Inf																	0	0
CSARDSGTTNRGYTF							0.025021																	1							Inf																	0	0
CSARESQGAGQPQHF							0.025021																	1							Inf																	0	0
CSARGTGELIQPQHF							0.025021						0.0190564											2							Inf						Inf											0	0
CSATQGSGQPQHF							0.025021																	1							Inf																	0	0
CSATRNAWQDYGYTF							0.025021																	1							Inf																	0	0
CSATRSGAGNTIYF							0.025021																	1							Inf																	0	0
CSDRGQGDLSGYTF							0.025021																	1							Inf																	0	0
CSPKTGDQPQHF							0.025021																	1							Inf																	0	0
CSSRDRGNGTDTQYF							0.025021																	1							Inf																	0	0
CSVGTSLRTQYF							0.025021																	1							Inf																	0	0
CSVPGVGINQPQHF							0.025021																	1							Inf																	0	0
CSVRKAHRDNYGYTF							0.025021																	1							Inf																	0	0
CSARDGVLGGYTF	0.0352607											0.0118841			0.0029214									3	Inf											Inf			Inf									11	0
CASSFSKGLAGGVYEQYF	0.04356		0.0211483										0.0190564											3	Inf		Inf										Inf											10	5
CASSPGSGQETQYF																				0.000107348				1																				Inf				7	2
CASSKEGGENTEAFF													0.0190564											1													Inf											0	0
CATSGNSNTEAFF																					2.71317e-11			1																					Inf			0	0
CSARDGRESDTQYF															1.40651e-09			1.51551e-13						2															Inf			Inf						0	0
CASSPRTGGSNQPQHF					0.254245					0.0785108		0.119242											0.000409932	1					2.672					4.127		3.795											9.321	6	0
CASSEAISGPGRSNQPQHF		0.0124551																						1		Inf																						0	11
CASSPPWADTQYF	0.0352607					0.00965761				0.00219639														3	Inf					Inf				Inf														11	0
CASSLVLGQGANYGYTF														0.0277437										1														Inf										0	0
CASNPTGDTEAFF			0.0211483											0.0438324										2			Inf											Inf										0	0
CSARDTGTGDQPQHF																			0.000674545					1																			Inf					0	0
CASSYSTTIRAVEKLFF		0.000949849																						1		Inf																						0	17
CASSSQGKANYGYTF			0.00528046																					1			Inf																					0	8
CASLAPQGGPYGYTF								1.37901e-11																1								Inf																0	0
CASSEVRGGPSGADTQYF								0.0040178							0.00015217									2								Inf							Inf									0	0
CASSVEAGLYNEQFF								0.0200401	3.56912e-09															2								Inf	Inf															0	0
CASSLPGTGPSPLHF									4.04043e-07															1									Inf															0	0
CATSRDRVAQGNYGYTF										0.00138555														1										Inf														7	4
CSARPGTGGFIGNQPQHF												0.0118841												1												Inf												0	0
CAISDGSSGNTIYF												0.0130544												1												Inf												3	3
CSAARDGGYGYTF																							0.00245303	1																							5.825	9	3
CATRGARANYGYTF										0.176323										0.00131544				1										3.242										8.373				7	8
CASRYRAPTANYGYTF	0.0352607												3.13098e-222	5.82213e-108	0									4	Inf												Inf	Inf	Inf									11	0
CSARVRLSYNSPLHF	0.00264402							0.0200401				0.00218687		0.0438324										4	Inf							Inf				Inf		Inf										21	0
CASSITGGDTEAFF		0.0117743									0.0762227	0.0783397												1		9.29									5.859	6.326												1	15
CASTEPGRGSYQPQHF													0.00158622											1													Inf											0	0
CASSLQENTEAFF											0.0212738													1											Inf													0	0
CASSLGGNTGELFF																					3.07154e-33			1																					Inf			0	0
CSARAGDKHGYTF					0.00565153																			1					Inf																			0	0
CATSQGLSNQPQHF					0.00832536																			1					Inf																			0	0
CASSVKTETNYGYTF					0.0128155																			1					Inf																			0	5
CASTPPGFEPQHF					0.0211631								0.00056238											2					Inf								Inf											0	4
CASRGTGNYGYTF								0.000909585																1								Inf																0	0
CSASRESTYGYTF										0.00138555	0.013574				0.012423									3										Inf	Inf				Inf									0	3
CASSSDRGQPQHF											0.0179379		0.0190564											2											Inf		Inf											0	0
CATSDRASLRQYF						0.0068334																		1						Inf																		0	0
CASSLSGIGNEKLFF								9.24574e-22																1								Inf																0	0
CASRSSGKGEQYF									0.00448899															1									Inf															0	2
CASSLRLGPNQPQHF										0.00730014														1										Inf														0	0
CASSYSLDSKSSPLHF											0.0212738													1											Inf													0	0
CASSPARGALSGQPQHF												0.00819829												1												Inf												0	0
CASSPVTGNQPQHF												0.0118841												1												Inf												0	0
CASSEFGSLTF													0.0134802											1													Inf											0	0
CASSLDSDEQFF														0.0100542										1														Inf										0	0
CASSDGRTCDF														0.0438324										1														Inf										0	0
CASSLDVNYGYTF															0.0210485									1															Inf									0	0
CAIRSPGDGSPLHF																				2.12995e-12	0.00099262			2																				50.222	13.579			0	0
CSVEVAASWETQYF																					0.00287121			1																					Inf			0	0
CACGYSPLHF																						0.00371945		1																						Inf		5	3
CASSPRAKTGSPNYGYTF										0.00561935														1										Inf														5	2
CAMTQGTSDSHGYTF											0.000289582													1											Inf													8	5
CASSPGSYGYTF																					2.16897e-56			1																					Inf			0	8
CASSGQGNEQFF	0.04356																							1	Inf																							10	0
CSAAGRNTEAFF	7.12184e-06	0.0205326																						2	Inf	Inf																						38	10
CASSRTAADSSPLHF											0.0212738	0.0488109	0.0660669											2											7.989	6.958	6.19											0	0
CASSYSRRTNTGELFF			0.00528046								0.00993024													2			Inf								Inf													8	7
CASSFSTGPRDGYTF											0.0212738													1											Inf													0	2
CASMGTGRGNQPQHF	0.0164352									0.00730014														2	Inf									Inf														16	0
CASSLDSGGSRTQYF											0.0179379													1											Inf													0	0
CASSLVRVYGELFF														1.36391e-53	0.0157052									2														Inf	Inf									5	0
CASSSGQGSYGYTF	0.0305639																							1	Inf																							13	0
CASSPAGSNYGYTF	0.0352607																							1	Inf																							12	0
CSARDLTKNIQYF	0.04356																							1	Inf																							10	5
CASSLGTPRGDSPLHF			7.73951e-11																					1			Inf																					0	0
CASSLGAGDQPQHF								1.59074e-07													5.2835e-25			2								Inf													Inf			0	0
CASSEQGTSNQPQHF										0.000933881														1										Inf														0	4
CASSLVGQSNQPQHF										0.00730014														1										Inf														0	0
CATSRDVGNYGYTF										0.0218876														1										Inf														0	0
CASSSMDRGNNQPQHF												0.0118841												1												Inf												0	0
CSAPGQGNYGYTF													0.00056238											1													Inf											0	0
CASSAGTVNQPQHF														0.0438324										1														Inf										0	0
CASSPRQMNNSPLHF														0.0438324										1														Inf										0	0
CASSLDSGTAQNYGYTF															0.0210485									1															Inf									0	4
CSAREDRFVHGYTF										0.00561935														1										Inf														0	0
CASSLRGNQPQHF										0.00730014														1										Inf														0	0
CASSPSTGRNTEAFF										0.03037														1										7.664														4	3
CASRMGTRTYGYTF					0.0128155																			1					Inf																			0	4
CASSSGIREYF						0.00965761																		1						9.124																		5	4
CASSLGAGGPDTGELFF											0.0155302													1											Inf													0	0
CSASPQGGNQPQHF														0.0343702	0.0210485									2														Inf	Inf									0	0
CASGPSGGTDTQYF					0.000102029	0.0068334				4.64632e-21	0.0155302				4.3369e-17	0.00119961			1.72704e-07		1.28101e-05	1.59209e-56	8.12666e-18	10					Inf	Inf				Inf	Inf				Inf	Inf			Inf		Inf	Inf	Inf	2	0
CSASHQGPGQEGLPLHF											0.00993024													1											Inf													0	5
CASSRGQMNTEAFF										0.0101454	0.0179379													2										Inf	Inf													0	0
CASRWTGIRVALNTEAFF													0.0190564											1													Inf											0	0
CASSLRGSGNTIYF											0.0179379													1											Inf													7	1
CSAGRGRATEAFF								0.00239154																1								Inf																8	1
CASSRQGVGGNQPQHF	0.0352607																							1	Inf																							12	0
CASSSGTANYGYTF	0.0352607																							1	Inf																							12	0
CAWSIGESQHF	0.0352607																							1	Inf																							12	0
CASSPLGLGNTEAFF										0.01441														1										Inf														4	0
CASSQNGLAETQYF										0.0218876														1										5.011														5	7
CASSNQGNNQPQHF											0.0155302													1											Inf													0	0
CASGQDNQPQHF											0.0179379													1											Inf													0	2
CASTKNRGPLYGYTF											0.0179379		0.0134802											2											Inf		Inf											5	0
CATGTRELHF											0.0179379													1											Inf													4	0
CATSRGQAYTF											0.0179379													1											Inf													0	0
CASSLVGSWDIQYF											0.0212738													1											Inf													0	0
CAWNPGGRETQYF												0.0130544												1												Inf												0	0
CASSPTGVPYNSPLHF													0.00347659											1													Inf											0	0
CASSYTF													0.00707445											1													Inf											0	0
CASSGLSRGYTF													0.0096255											1													Inf											0	0
CASSPRTRNTEAFF													0.0134802											1													Inf											0	0
CSARVSTGEAQPQHF													0.0134802											1													Inf											0	0
CAIAQGGGQETQYF													0.0190564											1													Inf											3	0
CSGTGGGNSPLHF													0.0190564											1													Inf											0	0
CSARDSAGRTDTQYF																			0.000361957					1																			Inf					0	2
CASSPDGSPYSNQPQHF																				8.51061e-08			0.000686655	2																				Inf			Inf	6	2
CASSGTGLGNTIYF																						0.00131007		1																						Inf		0	0
CASSDTQGYGYTF	0.0352607							0.0040178																2	Inf							Inf																11	0
CASSLTASYEQYF	0.0352607																							1	Inf																							11	0
CASSDGGGLRDSPLHF											0.0179379													1											Inf													0	0
CASSRQNTEAFF										0.0101454														1										Inf														7	0
CASSPPRGQMNTEAFF										0.00219639		0.00218687												2										Inf		Inf												6	1
CASSPEQRGGRDTQYF														0.0100542										1														Inf										0	0
CASSTAGVQPQHF	0.00675813													0.0438324										2	Inf													Inf										18	6
CSVVGLGLYYGYTF											0.0179379													1											Inf													0	0
CASSKGKGRTEAFF															0.0210485									1															Inf									0	0
CSATRPKGGANTEAFF	0.0164352		0.0211483											0.0013739										3	Inf		Inf											Inf										16	1
CSARQVGYTF					0.0211631			0.00680782																2					8.016			9.835																0	5
CASSKGGRGRNTIYF					6.21213e-31																			1					Inf																			0	0
CATSDPKGSHTEAFF					0.0128155																			1					Inf																			0	0
CASSIDRGSQPQHF					0.0211631																			1					Inf																			0	0
CATSRDGTDTQYF					0.0211631																			1					Inf																			0	2
CAWSLKGGSNQPQHF					0.0211631																			1					Inf																			0	0
CSAGMGGRNQPQHF	0.00264402													0.0438324	0.00117115									3	Inf													Inf	Inf									21	0
CASSIGGGGTNYGYTF	0.0305639																							1	Inf																							13	0
CASSRGGDTGELFF	0.04356																							1	Inf																							10	0
CSARGRTEQGQPQHF		0.0124551												0.0277437										2		Inf												Inf										8	11
CASSLDGGQPQHF		0.0205326												0.0343702										2		Inf												Inf										0	10
CASSIGSGSGELFF		0.0269134																						1		7.432																						0	12
CASSVAYGNYEQYF						0.00147887				2.6175e-10		1.40851e-05												3						Inf				Inf		Inf												0	0
CASSRGLAGRETQYF								0.0117948	2.82527e-42	0.00349488														3								Inf	Inf	Inf														5	2
CASSLQTGKDGYTF								0.0200401																1								Inf																0	0
CASSRRRGTDTQYF								0.0200401											0.00125601					2								Inf											Inf					0	0
CASMAAGFLKGQPQHF									0.000255038															1									Inf															7	0
CASSSQGSGNTIYF										0.00138555														1										Inf														0	5
CSARVTGGYTEAFF										0.0101454														1										Inf														0	0
CASSWTGEATQPQHF											0.00993024													1											Inf													0	0
CASSVRQALDGYTF											0.0179379													1											Inf													0	0
CAWRSSEETQYF											0.0179379													1											Inf													2	2
CSATGTSNTGELFF											0.0212738													1											Inf													0	0
CASRSTGLSGENQPQHF												0.0130544												1												Inf												0	0
CSAKKKGGQPQHF													0.00707445											1													Inf											0	0
CASSLTRNRGQTGELFF													0.00936895											1													6.191											5	2
CASSLTGGNQPQHF													0.0096255											1													Inf											0	0
CASSDEVVQRNQPQHF													0.0190564											1													Inf											0	0
CASMTGAEQFF														5.01092e-09	1.2762e-09									2														Inf	Inf									0	0
CAWSVRGTEAFF															0.0210485									1															Inf									0	0
CASSPQETQYF																	0.00190913							1																	5.703							0	0
CSADRGQETQYF					0.00832536										0.00179286									2					Inf										Inf									0	0
CASILMGYNSPLHF																						0.00043984		1																						Inf		6	0
CASSGGGAGETQYF					0.0173737						0.0179379													2					Inf						Inf													9	2
CASSLGQAYTEAFF										0.01441														1										Inf														0	3
CASSLGRTGHSPLHF					0.0211631																			1					Inf																			0	4
CASSLAHSTGHIYGYTF						0.00965761																		1						Inf																		0	0
CASSLGGGSKETQYF											0.0302231													1											7.457													5	2
CASSLFTEAFF																							0.000686655	1																							Inf	3	0
CASSPQFGGGYTF			0.00826602																					1			Inf																					0	0
CASRPRGTGGQPQHF											0.0179379													1											Inf													0	0
CAKSRGSTDTQYF					0.00565153																			1					Inf																			0	0
CATSRGGDSGNTEAFF					0.0128155							0.0130544			0.0122958									3					Inf							Inf			Inf									0	0
CASRDRDTQYF								0.00680782		0.00561935														2								Inf		Inf														2	0
CASSESGTGMQPQHF											0.0179379													1											Inf													0	0
CASPSGPHYGYTF						0.0068334																		1						Inf																		0	0
CASRRGGLRDYGYTF														0.0438324										1														Inf										0	1
CASSLSGGGGVGNQPQHF	0.0028636																							1	Inf																							22	0
CASSSGSNSYNSPLHF		8.03337e-28													0.000237655				2.3229e-11	1.63994e-113				4		Inf													Inf				Inf	Inf				0	134
CASSESVNTEAFF			0.000754332																					1			Inf																					0	0
CASSGSGTSNQPQHF			0.0211483							0.0218876														2			Inf							Inf														0	0
CSAPRTGSYGYTF								1.53143e-07	0.00142796															2								Inf	Inf															0	0
CATSRGGRSTDTQYF										0.01441			0.0134802									0.00371945		3										Inf			Inf									Inf		0	2
CASSPGGDRNGYTF											0.00993024													1											Inf													0	3
CASRKTSYRNFMNTEAFF											0.0212738													1											Inf													5	2
CASSWEGQGINYGYTF											0.0212738													1											Inf													2	3
CASKVAVTSNQPQHF													0.0134802											1													Inf											7	1
CASSYSTGSALGTQYF													0.0134802											1													Inf											3	0
CASSYGPVDTQYF														0.0343702										1														Inf										0	0
CSARDRTSGGHTDTQYF																			4.86927e-13		8.87931e-17			2																			Inf		Inf			0	0
CASSLMGGPPLHF																				1.82368e-05				1																				Inf				0	0
CASRRINGGSQHF																					5.58824e-10			1																					Inf			2	0
CASSFSGANVLTF																	6.96664e-09							1																	33.097							0	0
CASSLAGGSTDTQYF					0.0321995											1.31872e-20	7.27421e-07							2					3.563											26.582	10.65							0	2
CSAGGAKLGDTQYF			0.0211483								0.0179379				0.0210485									3			Inf								Inf				Inf									1	0
CASSNPGGISGNTIYF												0.0130544												1												9.488												0	0
CSAKNVPGGSSPLHF										0.0218876					0.0210485									2										Inf					Inf									0	5
CASSSGTGASGANVLTF											0.0179379													1											8.522													8	0
CASSRTGPATQYF															0.0210485						0.000479404			2															Inf						Inf			8	0
CASSELGTPNQPQHF												0.0130544												1												Inf												0	0
CASSRRDRVVDTGELFF															0.0048406									1															Inf									0	2
CASSLRDSNSPLHF	0.0562871																	5.11854e-258					9.23775e-249	2	6.252																	958.142					886.037	14	0
CASSEASDRVLAGYGYTF		0.00734033																						1		Inf																						0	12
CASSTPKGNNEKLFF			0.0784258								0.0500178	0.00381391		0.0277437										2			6.25								6.924	12.019		8.066										8	0
CATSRVRGKAAGETQYF			0.00826602																					1			Inf																					0	0
CASSVYFGDYGYTF										0.0101454					0.0157052									2										Inf					Inf									0	6
CASSLVGNSNQPQHF					0.00832536																			1					Inf																			0	7
CASTGVRREHGYTF					0.0173737										0.0210485									2					Inf										Inf									6	5
CATSREGGDYGYTF											0.013574				0.012423									2											Inf				Inf									8	0
CATSPDRDGELFF													0.0134802											1													Inf											0	0
CAWSNVNYGYTF	0.0305639																							1	Inf																							13	0
CASSARDRGNQPQHF	0.0352607																							1	Inf																							11	0
CASSSRQGAYGYTF	0.0352607																							1	Inf																							11	0
CASSLVEGVGYTF	0.04356																							1	Inf																							10	3
CASSGTGTGANVLTF			0.0211483			0.00445907																		2			Inf			Inf																		0	1
CSANQGAMGNQPQHF								1.13627e-05												8.51061e-08	6.87971e-06			3								Inf												Inf	Inf			0	0
CASTGRDNSPLHF								0.000909585	0.00253052												1.28101e-05			3								Inf	Inf												Inf			0	0
CASSQRTSGGTDEQFF								0.0200401											5.43348e-05					2								Inf											Inf					0	0
CASSLVPGQGAGNTIYF										0.00561935														1										Inf														0	1
CASSFAKGRGSQPQHF											0.0179379													1											Inf													2	2
CASILGRSNTEAFF											0.0212738													1											Inf													0	0
CATSRVVRGYGYTF												0.00218687												1												Inf												0	0
CASSDSGGTGELFF													0.0190564											1													Inf											0	0
CASSESRGEQETQYF														1.67856e-15										1														Inf										0	5
CASSSGASSYNSPLHF															4.25651e-07									1															Inf									0	3
CASRARSGGADTQYF																			0.000361957	1.28325e-06	2.19666e-32			3																			Inf	Inf	Inf			0	0
CASSLRTGGAGQPQHF																				1.95038e-41				1																				Inf				0	0
CSATANGYGYTF											0.00123604		0.0096255						0.000361957					3											Inf		Inf						Inf					0	6
CASSSGLGYGYTF											0.0155302													1											Inf													0	0
CASSSPPSGGDYPETQYF	0.04356																							1	Inf																							10	0
CASSLLEGRDNEQFF										3.20639e-08	2.34619e-13	0.00335219										0.000773752	0.000204479	5										Inf	Inf	Inf										Inf	Inf	2	0
CASSDLDGSGNTIYF													0.0190564											1													Inf											0	3
CASSPGTGELTQYF																			0.00422163					1																			11.028					0	0
CSALGLQETQYF																						0.0111123		1																						9.576		3	0
CASSFYSRAGNQPQHF	0.0352607	0.00431913									0.00476349	0.0130544	0.00245941		0.00015217						0.00157124			7	Inf	Inf									Inf	Inf	Inf		Inf						Inf			11	13
CASEFGTGGDQPQHF											0.0179379													1											Inf													0	0
CASSEGSQPQHF														0.0277437										1														Inf										0	0
CASSFNTEAFF															5.50834e-52									1															Inf									0	0
CASVRSGGAFGELFF															0.012423									1															Inf									0	1
CASSPRGANTGELFF					6.01202e-297																			1					Inf																			0	0
CAWSGRVEAFF					0.00565153																			1					Inf																			5	0
CAIRPSPGQGALGELFF						0.0068334					0.0212738													2						Inf					Inf													4	5
CASKKHGTDNYGYTF									0.000792044															1									Inf															7	3
CASGGRANTQYF													0.000224792											1													Inf											2	3
CASSGQGAGNIQYF										0.00730014														1										11.202														0	5
CASSLGPVARLGPQHF										0.03037	0.0762227													1										7.664	5.859													0	0
CASRPTGGNVPTLNGYTF											0.0179379		0.0262738											2											9.055		8.047											0	3
CASSKYSGSNQPQHF	0.04356											0.0130544												2	Inf											Inf												10	0
CASSLDRYQETQYF	0.04356																							1	Inf																							10	0
CASSRGLGTEAFF	0.04356																							1	Inf																							10	0
CASSTQVPPPGTANYGYTF	0.04356											0.00335219												2	Inf											Inf												10	3
CASRKGLTSGNTIYF		2.09561e-40											0.00707445											2		Inf											Inf											0	194
CASSLVVETQYF			0.001145																					1			Inf																					0	0
CASNERGGGDTQYF								0.00680782																1								Inf																0	0
CASRPPGGSFQPQHF									0.0078335					0.0218774										2									Inf					Inf										4	7
CASQDRRVGDPEAFF										0.0101454														1										Inf														0	0
CASRTTFGPTWLNTEAFF										0.0177199														1										Inf														9	0
CASSLVETQYF										0.0177199				0.0277437										2										Inf				Inf										3	0
CASTRTGGLTEAFF											0.0155302													1											Inf													0	7
CASSPQSGSGVGSETQYF											0.0212738													1											Inf													5	0
CSAINPAGVQPQHF											0.0212738													1											Inf													0	0
CASSLIGGSGQYF													0.0009395											1													Inf											0	0
CASSTQDSYGYTF													0.00707445											1													Inf											0	0
CASTDPGSGYGYTF													0.00707445											1													Inf											0	0
CASSFMPGVSNQPQHF														0.0277437										1														Inf										0	4
CASSSSGQGQPQHF															0.0122958									1															Inf									0	2
CTSSPPDRRKNVRLYGYTF																				2.09609e-07				1																				Inf				0	0
CASSLDSGGANVLTF						9.015e-19																		1						Inf																		0	0
CSALDSLIYEQYF															0.0122958									1															Inf									1	0
CASSRGLGTYEQYF					0.0173737											2.00556e-06								2					Inf											Inf								9	0
CASSQGWTQYF					4.56932e-08																			1					Inf																			0	0
CASSVATGGDYEQYF					0.0128155																			1					Inf																			0	0
CSVPGQGNTGELFF					0.0211631																			1					Inf																			6	3
CASSQNYEQYF						1.7856e-05																		1						Inf																		0	0
CASSFRVSGANVLTF	8.64148e-13		1.04702e-17																					2	40.669		56.882																					91	0
CASSQKTSGGGETQYF		8.73095e-08	0.001145																					2		Inf	Inf																					0	37
CASSVGTSGGAQSYEQYF									8.40602e-05															1									Inf															0	0
CASSSANYGYTF										6.92264e-07	0.0141018													2										Inf	Inf													0	3
CASSYSAGLESPLHF										0.0218876														1										Inf														6	0
CASSPGQGPGDYGYTF											0.0212738													1											Inf													0	0
CASLVPGTVTSGYTF												0.00524071												1												Inf												0	3
CASTQGLNTEAFF													1.10457e-19	4.55343e-35	9.76799e-110									3													Inf	Inf	Inf									0	0
CSAPLHSGVGGNTQYF														0.0277437										1														Inf										0	0
CATSDVRQGDNQPQHF																	3.5254e-200							1																	Inf							0	0
CASSRSQGANYGYTF																	2.52023e-166							1																	Inf							0	0
CASSYTGPNTEAFF																	9.94085e-158							1																	Inf							0	0
CASSATGGIGYTF																	1.85161e-150							1																	Inf							0	0
CASNREGGRGTEAFF																	1.62115e-149							1																	Inf							0	0
CATSPSGESNQPQHF																	1.13942e-101	3.27382e-08						2																	Inf	Inf						0	0
CASSPRQGGIGGYTF																	4.66982e-97							1																	Inf							0	0
CASSSGGNNSPLHF																	4.22375e-95	4.2916e-06						2																	Inf	Inf						0	0
CATSDSGTGNNQPQHF					1.09055e-10	2.83323e-23											2.37003e-91							3					35.293	75.057											325.08							0	0
CATSDIRQGDNQPQHF																	3.5703e-93							1																	Inf							0	0
CASSLGHPNTEAFF																	1.37892e-86							1																	Inf							0	0
CAISENRGGLNGYTF																	4.31752e-73							1																	Inf							0	0
CASSLSGGANTEAFF																	1.90038e-72							1																	Inf							0	0
CSAERGSYNEQFF																	7.32249e-67							1																	Inf							0	0
CASSNPLRDRYYGYTF																	1.51151e-66							1																	Inf							0	0
CASGRPGQGAFGYTF																	3.12463e-66	4.2916e-06						2																	Inf	Inf						0	0
CASSITETGANYGYTF																	2.72067e-60							1																	Inf							0	0
CATSDPKRGDNQPQHF																	5.57876e-59							1																	Inf							0	0
CASKRDYSNQPQHF																	1.15858e-58							1																	Inf							0	0
CASSQDRRSTDTQYF																	1.03713e-54							1																	Inf							0	0
CSASPGAGGGQETQYF																	8.13071e-49							1																	Inf							0	0
CASSPGQPWETQYF																	7.63274e-48							1																	Inf							0	0
CASSSNTGGTRSYNSPLHF																	1.59818e-47	4.80614e-05						2																	Inf	Inf						0	0
CASSRDNGLNQPQHF																	1.54028e-46							1																	Inf							0	0
CASSSTVNSPLHF						1.4868e-15											1.48509e-45							2						Inf											Inf							0	0
CSATDRVGYGYTF																0.00224605	1.02366e-42	0.000334934						3																11.9	154.679	15.857						0	3
CASSWESPPLHF																	3.02982e-43							1																	Inf							0	0
CSAKEDISNQPQHF																	5.92239e-41							1																	Inf							0	0
CSASSGAETQYF																	5.92239e-41							1																	Inf							0	0
CASSDGLAGGQEFF																	5.63766e-39							1																	Inf							0	0
CASSEVRESGYTF																2.00556e-06	5.44523e-38							2																Inf	Inf							0	0
CASTPRRVNTGELFF																	2.40664e-37							1																	Inf							0	0
CASSFRAFSGANVLTF						1.25034e-24											5.06225e-37							2						Inf											Inf							0	0
CASSFAGGQETQYF																	1.02714e-36							1																	Inf							0	0
CASSYREGYGYTF																	1.02714e-36							1																	Inf							5	0
CATSIPGQGGNTIYF																	1.02714e-36							1																	Inf							0	0
CASSLEGNQPQHF									0.00253052						0.0048406		4.4904e-35							3									Inf						Inf		Inf							0	0
CASSLAGQGGGELFF																	9.16561e-34	0.000231503						2																	Inf	Inf						0	0
CASSRSGGTSYNEQFF						9.65204e-35											1.93249e-33							2						Inf											Inf							0	0
CATSDPRQGDYQPQHF																0.000634551	4.07552e-33							2																Inf	Inf							0	0
CASSLVRAPDSMDTQYF																	3.65939e-32							1																	Inf							0	0
CASSRTSGLEKTQYF																	3.65939e-32							1																	Inf							0	0
CATSDLSPGQANTEAFF																	7.61942e-32							1																	Inf							0	0
CATSSGLRGAQETQYF																	1.61011e-31							1																	Inf							0	0
CASSLWGQRETQYF																	7.19389e-31							1																	Inf							0	0
CSAQAGTEAFF																	7.19389e-31	1.24784e-09						2																	Inf	Inf						0	0
CASSLEARTEAFF																	1.52101e-30							1																	Inf							0	0
CASSFGQGGGTQYF																	1.42055e-29							1																	Inf							0	0
CASSKGAQGVSNQPQHF																	1.42055e-29							1																	Inf							0	0
CASSPRLAGSSYEQYF																	3.0059e-29							1																	Inf							0	0
CSASRGANTGELFF																	1.36331e-28							1																	Inf							0	0
CSARDVLLGLTDTQYF					9.39869e-07												6.18378e-28							2					Inf												Inf							0	0
CATSKPGQGVVETQYF																	1.28813e-26							1																	Inf							0	0
CAWRGGIGYTF																	2.69455e-26							1																	Inf							0	0
CASRRDRTGEAFF																	2.55967e-25							1																	Inf							0	0
CASSPRDRENEQFF												9.38898e-07		2.10947e-08			1.14879e-24							3												Inf		Inf			Inf							0	0
CASSQGGHSGGEQYF																	2.43412e-24							1																	Inf							0	0
CASTKGAETQYF					1.61343e-14	0.000175197											1.10518e-23	0.000231503						4					Inf	Inf											Inf	Inf						0	0
CASVRDTRINYGYTF																	2.31699e-23							1																	Inf							0	0
CSARAPLGKYEQYF																	2.31699e-23							1																	Inf							0	0
CASSRTYEQYF																	4.91143e-23							1																	Inf							0	0
CASSPAGGWVTGELFF						4.01718e-12											1.03035e-22							2						Inf											Inf							0	0
CASRYSNTGELFF																2.28417e-08	2.18475e-22							2																Inf	Inf							0	0
CASSFGSYGYTF																	9.92563e-22							1																	Inf							0	0
CAILNPMGYTF																	2.00877e-20							1																	Inf							0	0
CASSVLGTYGYTF																9.41386e-05	1.93681e-19							2																Inf	Inf							0	0
CASSQAGGLTDTQYF																	4.10945e-19							1																	Inf							0	0
CATMRGTPSNTGELFF																2.31349e-23	8.7199e-19							2																Inf	Inf							0	0
CASSGWGSGANVLTF																	1.85043e-18							1																	Inf							0	0
CASSRLTGSPDTQYF						9.58149e-21										7.31356e-11	3.85562e-18							3						Inf										Inf	Inf							0	0
CATSDPPGGACTEAFF																	3.85562e-18							1																	Inf							0	0
CASRSSGTDYSPLHF																	8.11137e-18							1																	Inf							0	0
CASTIYPNGLNEQFF																	8.11137e-18							1																	Inf							0	0
CASITRQGAFGYTF																	1.67754e-17							1																	Inf							0	0
CASSSGQGVGEQFF																	1.67754e-17							1																	Inf							0	0
CSATGHYGYTF																	1.67754e-17							1																	Inf							0	0
CSASRDRSSYNEQFF																	7.50245e-17	6.55237e-09						2																	Inf	Inf						0	0
CASSISGSNTGGRYEQYF						3.31087e-81											7.50245e-17							2						Inf											Inf							0	0
CASRQTDRGIKPLHF																	7.50245e-17							1																	Inf							2	0
CASMRGLSMNTEAFF																	1.59356e-16	3.19948e-18						2																	Inf	Inf						0	0
CASSYRGSDGYTF																	3.35725e-16							1																	Inf							0	0
CASSFEPTGTGEQYF																	7.0747e-16							1																	Inf							0	0
CSALDRYEQYF																	1.50314e-15							1																	Inf							0	0
CASLPAGDYNEQFF																	3.19384e-15							1																	Inf							0	0
CASSNRGETEAFF																	6.73351e-15							1																	Inf							0	0
CSARETGDGNYGYTF																	6.73351e-15							1																	Inf							0	0
CSARVGRQEQRQSYGYTF																	1.43095e-14							1																	Inf							0	0
CASSFRAGGIYGYTF																	3.04106e-14							1																	Inf							0	0
CASAQGFKAFF																0.0146864	1.86007e-11							2																5.491	23.405							0	0
CASSYRGAQGYTF																	6.41419e-14							1																	Inf							0	0
CASSVGTDKNYGYTF																	2.83448e-13							1																	Inf							0	0
CSGWGRAGGSGANVLTF																	2.83448e-13							1																	Inf							0	0
CASSLGLLAGGSDTQYF																	5.98284e-13	7.42075e-08						2																	Inf	Inf						0	0
CASSQDGFNSGGQYEQYF					1.94877e-15	2.32756e-12											1.26307e-12							3					Inf	Inf											Inf							0	0
CASSESFGREGEQYF																	1.26307e-12							1																	Inf							0	0
CASSLRTTGTGGYTF																	4.96764e-11							1																	41.059							0	0
CAINRDSNQPQHF																	5.59395e-12							1																	Inf							0	0
CASSQGQGSFGYTF																	5.59395e-12							1																	Inf							0	0
CSARDDMTSGGRDTQYF																	5.59395e-12							1																	Inf							0	0
CASSQVHPPRTGELFF																	1.17378e-11							1																	Inf							0	0
CATGDRGRDGNTIYF																	1.17378e-11							1																	Inf							0	0
CSARESRDYGVTQYF																	1.17378e-11							1																	Inf							0	0
CASSFGGSYGYTF																2.80369e-49	2.43193e-11							2																Inf	Inf							0	0
CASSYLGTPSSPLHF					1.58455e-54												2.43193e-11	7.42075e-08						3					Inf												Inf	Inf						0	0
CASSGESNQPQHF																	2.43193e-11							1																	Inf							0	0
CASSAGGGPAQFF					0.000793718												5.01236e-11							2					Inf												Inf							0	0
CASSATGFSGANVLTF																	5.01236e-11							1																	Inf							0	0
CASSQTGGDETQYF																	5.01236e-11	4.80614e-05						2																	Inf	Inf						0	0
CASSQTGLATYEQYF																	5.01236e-11							1																	Inf							0	0
CASSPSLAGGGKATDTQYF																2.08929e-11	1.04079e-10							2																Inf	Inf							0	0
CASSLPPAGRNIQYF																	1.04079e-10							1																	Inf							0	0
CASSSTGTPYNSPLHF																	1.04079e-10							1																	Inf							0	0
CASSSTPGANYGYTF																	1.04079e-10							1																	Inf							0	0
CASTPGPPVQTQYF																	1.04079e-10							1																	Inf							0	0
CASSVTLTLGYNEQFF																1.52767e-27	2.15044e-10							2																Inf	Inf							0	0
CSARGQRSGGADETQYF					0.0211631											4.93904e-05	2.15044e-10							3					Inf											Inf	Inf							0	0
CAWSVDRYEQYF																	2.15044e-10							1																	Inf							0	0
CASSLTGRIQETQYF						5.10672e-16											2.15044e-10							2						Inf											Inf							0	0
CASSQESLQGRNTEAFF																7.02088e-30	4.55144e-10	0.000104861						3																Inf	Inf	Inf						0	0
CASSFGAYGYTF						1.05397e-06											9.52548e-10							2						Inf											Inf							0	0
CASRTSGANVLTF																	9.52548e-10	0.000104861						2																	Inf	Inf						0	0
CASSSGTGSTGELFF																	9.52548e-10							1																	Inf							0	4
CASSTQTMSYGYTF																	9.52548e-10							1																	Inf							0	0
CASSFKTPTKTGELFF						3.63468e-43											2.00561e-09							2						Inf											Inf							0	0
CASSLGDSHSPLHF																	2.00561e-09							1																	Inf							0	0
CASSPRGGEQYF																	2.00561e-09							1																	Inf							0	0
CASSHKVLAGDEQFF																	4.17829e-09							1																	Inf							0	0
CASSLGVSSGGFNEQFF																	4.17829e-09							1																	Inf							0	0
CSANRDNNEQFF																	4.17829e-09							1																	Inf							0	0
CSARRAYDSNQPQHF																	4.17829e-09							1																	Inf							0	0
CASRQGSFGYTF																	8.71089e-09	2.0405e-11						2																	Inf	Inf						0	0
CASRQRPGQGVTEAFF																	8.71089e-09							1																	Inf							0	0
CASSLSGANVLTF					5.5543e-07												1.84567e-08							2					Inf												Inf							0	0
CASSPSRQANTGELFF																	1.84567e-08							1																	Inf							0	0
CASSLGVLKYF																	3.87108e-08							1																	Inf							0	0
CASSPQATGGGETQYF																	3.87108e-08							1																	Inf							0	0
CASSQEGPRRGGRETQYF																	3.87108e-08							1																	Inf							0	0
CASSSPRGGVNEQFF																	3.87108e-08							1																	Inf							0	0
CASSEVRSTGELFF																	8.16322e-08	0.000104861						2																	Inf	Inf						0	0
CSAARAANTGELFF																	8.16322e-08							1																	Inf							0	0
CSASNPLAGGRDTQYF																	8.16322e-08							1																	Inf							0	0
CASSRVGNYGYTF																	0.000199459				1.14009e-05			2																	5.989				7.003			0	0
CASSFGGPYEQYF																	1.69661e-07							1																	Inf							0	0
CASSWTLNRGNTEAFF																	1.69661e-07							1																	Inf							0	0
CAWSPTGSNQPQHF																	1.69661e-07							1																	Inf							0	0
CASSYRGQGGYTF																	3.52912e-07							1																	Inf							0	0
CSAAQGAGTNEKLFF																	3.52912e-07							1																	Inf							0	0
CSAIRGAGAKNIQYF																	3.52912e-07							1																	Inf							0	0
CSKGGVEQFF																	3.52912e-07							1																	Inf							0	0
CASSEIDRHGYTF																3.91869e-11	7.31306e-07							2																Inf	Inf							0	0
CASSFLTETQYF						1.93314e-143										2.61252e-10	7.31306e-07	2.0405e-11						4						Inf										Inf	Inf	Inf						0	0
CSALLQGQYSNQPQHF																4.94204e-10	7.31306e-07							2																Inf	Inf							0	0
CASQRGPTDTQYF																	7.31306e-07							1																	Inf							0	0
CASRTENTGELFF																	7.31306e-07	4.80614e-05						2																	Inf	Inf						0	0
CSARDRTESSYNSPLHF																	7.31306e-07	3.27382e-08						2																	Inf	Inf						0	0
CASRSPGTSRETQYF																	1.20866e-05	1.24851e-13						2																	21.68	52.884						0	0
CASSLATILNRGGNTEAFF																	1.53746e-06	8.91901e-12						2																	Inf	Inf						0	0
CASSPQDSIYGYTF																	1.53746e-06							1																	Inf							0	0
CASSSGTGKPYEQYF																	1.53746e-06							1																	Inf							0	0
CASSADRGDTQYF																	3.21903e-06							1																	Inf							0	0
CASSFAPGTGGIGYTF																	3.21903e-06							1																	Inf							0	0
CAWSEDRYEQYF																	3.21903e-06							1																	Inf							0	0
CASSEAGVNVGGKYEQYF																	6.77215e-06							1																	Inf							0	0
CASSLETGTAHGYTF																	6.77215e-06							1																	Inf							0	0
CASSLGQGVGTQHF																	6.77215e-06							1																	Inf							0	0
CASSLSGAYEQYF																	6.77215e-06							1																	Inf							0	0
CASGTSGANVLTF																	1.3782e-05	4.2916e-06						2																	Inf	Inf						0	0
CASSFRNTGLNEQYF																	1.3782e-05							1																	Inf							0	0
CASSLGAQRQETQYF																	1.3782e-05							1																	Inf							0	0
CASSLQGPYNEQFF																	1.3782e-05							1																	Inf							0	0
CASSPSRQGNTGELFF																	1.3782e-05							1																	Inf							0	0
CATSAGPDTGELFF																	1.3782e-05							1																	Inf							0	0
CSAAHRDRHGYTF																	1.3782e-05							1																	Inf							0	0
CSAPGTAPQGYGYTF																	1.3782e-05							1																	Inf							0	0
CASSLRDRARYEQFF																0.00224605	2.89097e-05							2																Inf	Inf							0	0
CASSDLVRQVNTDTQYF																	2.89097e-05							1																	Inf							0	0
CASSQEGGFRTNTGELFF																	2.89097e-05							1																	Inf							0	0
CSAGRDRGTNEKLFF																	2.89097e-05							1																	Inf							0	0
CASKPGQNTGELFF					4.47423e-06											2.02689e-46	5.97215e-05							3					Inf											Inf	Inf							0	0
CSATRGGTEAFF	0.00264402																5.97215e-05			1.82368e-05				3	Inf																Inf			Inf				21	0
CASSAVGGGSTLSNSPLHF																	5.97215e-05							1																	Inf							0	0
CASSLGTSGALGGELFF																	5.97215e-05							1																	Inf							0	0
CASSRAHGSYGYTF																	5.97215e-05							1																	Inf							0	0
CASTPRAGGLDTQYF																	5.97215e-05							1																	Inf							0	0
CSARTTGGYSPLHF																	5.97215e-05							1																	Inf							0	0
CASSRAGADSEQFF																2.80369e-49	0.000123988							2																Inf	Inf							0	0
CATSEPSGGDYNEQFF																0.00856312	0.00543126							2																5.948	6.844							0	0
CASSIRPLRGLYNEQFF																	0.000123988							1																	Inf							0	0
CASSLLLAGRETQYF																	0.000123988							1																	Inf							0	0
CASSPPNPILYNEQFF																	0.000123988							1																	Inf							0	0
CASSQPRTGLAGELFF																	0.000123988							1																	Inf							0	0
CASSTQTGGARRNTEAFF																	0.000123988							1																	Inf							0	0
CSARDSSSNYGYTF																	0.000123988							1																	Inf							0	0
CASQFRGAWNQPQHF																	0.000258591							1																	Inf							0	0
CASSLDPVSGNTIYF																	0.000258591							1																	Inf							0	0
CASSSRLAGADTGELFF																	0.000258591							1																	Inf							0	0
CASTLGGQNTGELFF																	0.000258591							1																	Inf							0	0
CASSRPGGATEAFF																2.21846e-109	0.000524626							2																Inf	Inf							0	0
CSARITNNGQETQYF																7.50513e-15	0.000524626							2																Inf	Inf							0	0
CASSEQGVYVTGELFF																	0.000524626							1																	Inf							0	0
CASSKRRVYEQYF																	0.000524626							1																	Inf							0	0
CASSQAGGSTDTQYF																	0.000524626							1																	Inf							0	0
CASSQERVGGYEQYF																	0.000524626							1																	Inf							2	0
CASSVDVGDTQYF																	0.000524626	2.13851e-05						2																	Inf	Inf						0	0
CATSRPSPLHF																	0.000524626							1																	Inf							0	0
CSARGPLNPYEQYF																	0.000524626							1																	Inf							0	0
CSARKGADSNQPQHF																	0.000524626							1																	Inf							0	0
CSVVRDRGIWTEAFF																	0.000524626							1																	Inf							0	0
CASSLENTEAFF					0.00124424											1.51128e-20		0.000104861						3					Inf											Inf		Inf						0	0
CASSLRKSNQPQHF						1.37979e-12												0.000104861						2						Inf												Inf						0	0
CASSRDRIRYGYTF																		8.48069e-07						1																		Inf						0	0
CASRQAGAKGDTQYF																1.38333e-05								1																Inf								0	0
CSVGPEGRGMHEQYF						3.56981e-08																		1						Inf																		0	0
CATSSTGPWGYTF											0.0179379													1											Inf													0	0
CSARDRVRERTRYEQYF																		7.98491e-31						1																		Inf						0	0
CASSLGTGQPYEQYF																		1.04578e-10						1																		Inf						0	0
CATSLDIGLGYTF													0.000336469											1													Inf											0	0
CASRGQGPLRGYTF													0.0134802											1													Inf											0	2
CASRPAGTGGGYTF	0.00675813							0.0117948			0.0179379	0.00819829			0.012423								0.000686655	6	Inf							Inf			Inf	Inf			Inf								Inf	18	5
CASSLRDREDTQYF													9.25283e-06									1.35495e-35		2													9.083									43.372		0	0
CASSREGGRANNEQFF																		1.90309e-21						1																		Inf						0	0
CASSYSSNQPQHF																					0.00923431			1																					9.336			0	1
CASSLATQITDTQYF																0.00224605								1																Inf								0	0
CASSYTQGKGQPQHF	0.0102021		0.00528046									0.0130544		0.0438324										4	Inf		Inf									Inf		Inf										17	0
CAWNRVPGQSYEQYF					0.000274781																			1					Inf																			0	0
CSARESSSYNSPLHF		0.0205326											0.0134802	0.0438324										3		Inf											Inf	Inf										6	10
CASSLTGNTEAFF													0.0134802											1													Inf											0	4
CASSTNNQPQHF	0.0164352																							1	Inf																							16	4
CASSLRGDHSNQPQHF												0.00150503	0.0190564	0.0143439										3												Inf	Inf	Inf										0	0
CSALGTGISNTF													0.0096255											1													Inf											0	0
CASSLRDLGIQYF	0.0305639																							1	Inf																							13	1
CASSYDGRGGYTF					0.0173737																			1					Inf																			0	0
CSARNRGTYGYTF	0.0352607																							1	Inf																							11	0
CASSLNPGDVEQYF						0.00257625																		1						Inf																		0	0
CASSRGNQPQHF						0.00965761																		1						Inf																		0	0
CASRASRVVGYGYTF										0.00219639														1										Inf														0	3
CSARGDSNQPQHF										0.0218876														1										Inf														0	0
CASSFSVDPRWTQHF											0.0212738													1											Inf													0	0
CASSPDRGNNQPQHF													0.00707445		0.0210485									2													Inf		Inf									8	8
CASTLRGTSNTEAFF														0.0218774										1														Inf										6	7
CSARLEVAVGYTF														0.0438324										1														Inf										0	2
CSARRGTGGNGNTIYF															0.0122958									1															Inf									0	5
CASSLGTGVLYEQYF																		3.27382e-08						1																		Inf						0	0
CATSGGGPGDGQPQHF																						0.00371945		1																						Inf		0	8
CASSYNSPPGYTF																3.02388e-12								1																Inf								0	0
CSARGDGNYGYTF						1.11963e-91										0.000179096								2						Inf										Inf								0	0
CASSVDVDDNEQFF					4.56932e-08																			1					Inf																			0	0
CASSFVGSGGIEAFF													0.0190564											1													Inf											7	3
CASSPSAGSNQPQHF	0.04356					0.000864453					0.00476349			0.0438324										4	Inf					Inf					Inf			Inf										10	0
CSARDPRDRGRKSNQPQHF												0.00819829	0.0134802											2												Inf	Inf											0	0
CASIPDSSYNSPLHF													0.0190564											1													Inf											0	0
CASSKESYGYTF					0.0128155																			1					Inf																			0	2
CASSSAKGYTF		0.0205326																						1		Inf																						0	10
CSVGGEGNYGYTF					0.0211631																			1					Inf																			0	0
CATSVTDKGDYGYTF	0.0352607																							1	Inf																							11	0
CATSSDSNQPQHF	0.0232202	0.00734033											0.00158622											3	Inf	Inf											Inf											15	12
CASSSGQGASSPLHF	0.00675813																							1	Inf																							18	7
CASSVGDRGQHF	0.0352607					0.00965761																		2	Inf					Inf																		12	0
CSARDPPGGELFF	0.0352607					0.0068334																		2	Inf					Inf																		12	0
CASKDRGQPQHF			0.001145			0.00445907																		2			Inf			Inf																		0	0
CASSFGQGVVGYGYTF						0.0068334																		1						Inf																		0	8
CASRKGLEGSIGYTF								1.05246e-118	7.2904e-07										2.35219e-17		2.28022e-48			4								Inf	Inf										Inf		Inf			0	0
CASSYLTQGRGGYTF										0.0177199														1										Inf														0	0
CASSLSRGQPQHF										0.0218876														1										Inf														0	0
CASSLGDYGYTF											0.0141018													1											Inf													0	0
CASREGDGLPNYGYTF												0.0130544												1												Inf												0	0
CASSFLAGAETQYF													0.00347659											1													Inf											0	2
CASSLGGTGGSQPQHF													0.00347659											1													Inf											0	0
CASSFSPDHLNYGYTF													0.0134802											1													Inf											0	0
CSAVSGQTIYGYTF													0.0134802											1													Inf											0	0
CASSPYRGAYNSPLHF																			0.0261841					1																			5.053					5	0
CASSWTGGYNQPQHF																						0.0111123		1																						9.576		0	0
CASSSRGSYGYTF																1.56291e-69		1.90682e-06						2																Inf		Inf						0	0
CASSQDPPGISYEQYF																5.39809e-16								1																Inf								0	0
CASSTNYEQYF					0.00832536											3.91869e-11								2					Inf											Inf								0	0
CASSPGPPEGTEAFF																6.33588e-09								1																Inf								0	0
CATRGGGKTQYF																1.20864e-08								1																Inf								0	0
CASSGLYGYTF						0.00965761																		1						Inf																		0	3
CASSAVVRGQPQHF								0.0117948																1								Inf																0	2
CASSSGLDGQPQHF											0.0179379												0.000379461	2											Inf												Inf	0	0
CSASDRDREFGGYTF	0.04356																							1	Inf																							10	8
CASGDSSNQPQHF						0.00147887																		1						Inf																		0	1
CSARRLEPTDTQYF										0.01441														1										Inf														0	1
CASSSELTGELFF											0.0179379													1											Inf													0	6
CASSPTTDTQYF																						3.33116e-06		1																						Inf		0	0
CASGDRSNQPQHF					0.00565153										0.0157052									2					Inf										Inf									0	4
CATSRDPGGGSGYTF		0.0205326			0.0173737																			2		Inf			Inf																			0	10
CASSFGESAPQHF					0.0173737																			1					Inf																			0	0
CSADQTGTGYGYTF					0.0173737							0.00524071												2					Inf							Inf												0	0
CASSDTGLPGQPQHF					0.0211631																			1					Inf																			0	1
CASSQRTGGNYGYTF					0.0211631																			1					Inf																			0	0
CASSLFSGGRGNTEAFF														2.26914e-06					9.3359e-08		2.4362e-05		2.53634e-07	4														Inf					Inf		Inf		Inf	0	0
CSAIGTGTRDEQYF											0.0212738													1											Inf													0	2
CASSLFRAGNSPLHF													0.0096255											1													Inf											0	0
CASSEQGGYGYTF	1.02576e-278																		0.000103711		2.24251e-12			3	Inf																		Inf		Inf			1735	0
CSAGDSVDYGYTF	0.0229472																							1	Inf																							14	0
CASSLAGVGGYTF	0.0305639														0.0157052									2	Inf														Inf									13	4
CASSLRERDGYTF	0.04356																							1	Inf																							10	0
CASRPEVVAGELFF						1.25034e-24																		1						Inf																		0	0
CASSQTTSFYGYTF						0.0068334																		1						Inf																		0	0
CASSSQPRDRAFNQPQHF						0.00965761					0.0155302													2						Inf					Inf													0	0
CASSDYGGGTYGYTF									0.0078335															1									Inf															0	0
CASSPRGGNQPQHF										0.0177199	0.0179379	0.0130544										0.00371945		4										Inf	Inf	Inf										Inf		0	6
CASSFRDSNQPQHF										0.0218876														1										Inf														0	0
CASSVMAGNNQPQHF											0.00490622			0.0343702										2											Inf			Inf										0	1
CASSLDRVSRNQPQHF											0.0141018													1											Inf													0	0
CASRGGQANNYGYTF											0.0179379													1											Inf													0	0
CSARERTGFQPQHF											0.0179379													1											Inf													0	0
CASSLRAGTGALNQPQHF											0.0212738		0.0134802											2											Inf		Inf											0	0
CSARDQEQGSQYF											0.0212738													1											Inf													7	0
CSAGPSGGAGDTQYF													0.00498431											1													Inf											8	1
CAWKDRAGEGYTF													0.00707445											1													Inf											6	0
CSARERQGPKANYGYTF													0.0134802											1													Inf											0	0
CASSERTEFSGANVLTF													0.0190564											1													Inf											0	0
CASSPPGVDTQYF													0.0262738											1													8.047											0	0
CSAREFGRTSNQPQHF														0.0100199										1														Inf										0	0
CASSVSPGNTEAFF														0.0218774	0.000678805									2														Inf	Inf									7	5
CAWGQGGNQPQHF														0.0277437										1														Inf										0	0
CASSSRTGNGYTF														0.0438324										1														Inf										0	0
CASSQNPDRRNTIYF																		3.92978e-12						1																		Inf						0	0
CASSRGAGGTDTQYF																		0.000231503						1																		Inf						0	0
CASSSILTGVRNGYTF																1.06251e-26								1																Inf								0	0
CASSQGEQLGGKNIQYF																2.31349e-23								1																Inf								0	0
CASNTRSGNTIYF																1.55071e-07								1																Inf								0	0
CAWSGGRGKNTEAFF															0.0210485	0.000179096								2															Inf	Inf								6	0
CASSDLGGNTGELFF																0.000179096								1																Inf								0	0
CAISGTEQSQPQHF	0.00169005																							1	Inf																							23	2
CASSESGGSTEAFF											0.0155302													1											Inf													3	2
CSAPGDLGGGNQPQHF												0.171606										0.0357471	0.0223077	1												3.162										4.789	5.824	0	0
CASSSAPDTQYF					2.32268e-16																			1					Inf																			0	0
CASRGTGLGNTIYF													0.0096255											1													Inf											1	0
CASSLDTGVTEAFF													0.0190564											1													8.666											0	3
CASSYGGETQYF																							1.15789e-06	1																							Inf	1	2
CSATTPGTTKETQYF	0.0352607																							1	Inf																							12	0
CAISEVGRWSSGYTF											0.0179379													1											Inf													0	0
CASSLDKGSNQPQHF								0.108794			0.0219613	0.119242												1								3.688			5.06	3.795												0	0
CAIFRGTHDNSPLHF															0.0122958									1															Inf									8	5
CASSQGGEGRSANYGYTF																				1.80471e-14				1																				Inf				0	0
CASSPRDLETEAFF					2.52127e-11								2.38119e-103	3.55061e-22							1.0065e-06			4					Inf								Inf	Inf							Inf			0	0
CSARDPGLAGVEQFF					0.00210673	0.00147887																		2					Inf	Inf																		0	0
CASSGEVGSSYNSPLHF					0.0211631																			1					Inf																			0	2
CSARDPAAPNTGELFF											0.0212738													1											Inf													0	0
CAWTPTAGGGGNQPQHF											0.0141018													1											Inf													3	0
CSVEDPGGSSYEQYF	1.92414e-22																							1	Inf																							143	2
CASSYDWPASNYGYTF	0.0229472																							1	Inf																							14	0
CATQGQLNQPQHF	0.0305639										0.0179379													2	Inf										Inf													13	0
CASSDSGLKDSTDTQYF	0.0352607																							1	Inf																							11	1
CATSDPGQTDTQYF	0.0352607																							1	Inf																							11	0
CAWSREGNYGYTF	0.0352607																							1	Inf																							11	0
CASRRDRVSEAFF	0.04356																							1	Inf																							10	0
CATIRTKNTEAFF	0.04356																							1	Inf																							10	0
CASSLTGSSYEQYF		0.000935991	0.00528046																					2		Inf	Inf																					0	16
CASSLVADTQYF						1.2795e-54																		1						Inf																		0	0
CSAWLVNTGELFF										0.00561935					0.012423									2										Inf					Inf									4	5
CASNMGASNQPQHF										0.00730014														1										Inf														0	0
CSAGRGFSPLHF										0.01441														1										Inf														0	0
CATSRDGIGYTGELFF										0.0177199														1										Inf														0	0
CASSLQGANTEAFF										0.0218876	0.0212738			0.0438324	0.0210485									4										Inf	Inf			Inf	Inf									8	7
CASRMEGWNEQFF											1.99415e-21													1											Inf													0	0
CASTTRGLGQPQHF											0.013574			0.0100542										2											Inf			Inf										4	0
CSAREQGLGARF											0.0141018													1											Inf													7	0
CASMGDTRNQPQHF											0.0179379													1											Inf													0	3
CASSEGVGPPQHF											0.0179379			0.0438324										2											Inf			Inf										0	0
CASSIEAGENSPLHF											0.0179379													1											Inf													0	0
CASSLDGRSGNTIYF											0.0179379													1											Inf													0	0
CASSSGLINQPQHF											0.0179379													1											Inf													0	0
CSARGPELNNSPLHF											0.0179379													1											Inf													0	1
CASSFRGTEAFF											0.0212738													1											Inf													0	0
CASSIQATSGNTIYF											0.0212738													1											Inf													0	0
CASSLTGVAGTAETQYF											0.0212738													1											Inf													0	0
CASSPGTGGSHQPQHF											0.0212738				0.012423									2											Inf				Inf									4	0
CASSSTVYGYTF											0.0212738													1											Inf													0	0
CASSPPRNTGELFF													0.0134802											1													Inf											9	0
CASSPTGPNQPQHF													0.0134802											1													Inf											1	1
CSARDGLYPRGNQPQHF													0.0134802	0.0438324										2													Inf	Inf										0	0
CASSSARFGSNQPQHF													0.0190564											1													Inf											0	0
CASSVNWDPGVYEQYF														8.79338e-44										1														Inf										0	0
CASSELDRGNQPQHF														0.0438324										1														Inf										0	0
CASSFNNYGYTF															0.00821334									1															Inf									0	0
CASTGTSGGFIDTQYF															0.0157052									1															Inf									0	0
CASSPDRAETQYF																			1.23115e-11					1																			Inf					0	0
CASTRTPGETEAFF																			0.000197198					1																			Inf					0	0
CASSSSGANVLTF																							2.89087e-10	1																							Inf	0	0
CASSRSGGGGYTF																6.6669e-210								1																Inf								0	0
CASSLFMNTEAFF																6.07016e-185								1																Inf								0	0
CASSRPGTDTQYF					1.10405e-170											4.06724e-149								2					Inf											Inf								0	0
CASSEGLSNQPQHF																2.85809e-122		3.27382e-08						2																Inf		Inf						0	0
CASSRAGQGEGYTF																7.31854e-119								1																Inf								0	0
CASSARGAFGYTF																2.53296e-101		2.39473e-10						2																Inf		Inf						0	0
CASSSRGAFGYTF																1.59495e-89								1																Inf								0	0
CATKVGSSGNTIYF																1.21894e-76								1																Inf								0	0
CASSPRTTPNAGQPDKDVIQYF						3.43917e-41										2.31488e-76		5.44686e-10						3						Inf										Inf		Inf						0	0
CSARKSVDSNQPQHF																2.65281e-74								1																Inf								0	0
CASSASDRANQPQHF																2.24929e-70								1																Inf								0	0
CASSEGASNQPQHF																1.08963e-68								1																Inf								0	0
CASSFRGSPETQYF																3.46452e-59								1																Inf								0	0
CSARVAADSNQPQHF																4.9695e-58								1																Inf								0	0
CASRDLQVRNSPLHF																4.41511e-54								1																Inf								0	0
CASSAGEVTDTQYF																1.60401e-53								1																Inf								0	0
CASSLGLVLGDTQYF																4.25042e-50								1																Inf								0	0
CSAIQPKGGQGYTF						0										1.53292e-49								2						Inf										Inf								0	0
CASRRDRVNTGELFF																2.80369e-49								1																Inf								0	0
CAISGVGASYEQYF																3.78954e-48								1																Inf								0	0
CATRTVHNSPLHF																3.78954e-48								1																Inf								0	0
CASSFRGAGNTIYF																2.02689e-46								1																Inf								0	0
CASTREGNPYGYTF																7.52369e-46								1																Inf								0	0
CASSNQPQHF																5.6158e-45								1																Inf								0	0
CASSPRGGKGYTF																8.23318e-44								1																Inf								0	0
CAWSAQGVGQPQHF																3.17515e-43								1																Inf								0	0
CASSYTSGSLDGYTF																4.26996e-42								1																Inf								0	0
CASSWEGATNEKLFF																2.94067e-41								1																Inf								0	0
CSASRGAGGGQETQYF					7.47973e-191											2.74002e-39								2					Inf											Inf								0	0
CASTTGQTNSPLHF																1.3594e-35								1																Inf								0	0
CASHSGTGNSGANVLTF																1.83333e-34								1																Inf								0	0
CASGGAGGVNGYTF																1.32113e-33								1																Inf								0	0
CASSDSGVVYGYTF																3.54649e-32								1																Inf								0	0
CASSYSGGNPYGYTF																3.54649e-32								1																Inf								0	0
CASRKEGGRGNTIYF																1.31773e-31								1																Inf								0	0
CASSEGYSNQPQHF																1.8871e-30								1																Inf								0	4
CASSLGTYNSPLHF																7.02088e-30								1																Inf								0	0
CASSVGGPYEQYF						5.33381e-16										2.03793e-28								2						Inf										Inf								0	0
CASSYSQNSQAFF																7.88303e-28								1																Inf								0	0
CASSLRGSMGYTF																1.52767e-27								1																Inf								0	0
CASSLKTIPNTGELFF																5.59266e-27								1																Inf								0	0
CASRRDTVGTQYF																7.29668e-26								1																Inf								0	0
CASSTTGANQPQHF																7.29668e-26								1																Inf								0	0
CASSTKTGGSPLHF																1.38766e-25								1																Inf								0	0
CASSMSWNSPLHF																5.07378e-25								1																Inf								0	0
CASSLDLGNEQYF																9.28518e-25								1																Inf								0	0
CATSGPLNTEAFF																9.28518e-25								1																Inf								0	0
CSARASEGGNQPQHF																1.24726e-23								1																Inf								0	0
CASSQDQVQNLGAKNIQYF					4.18788e-37											1.62356e-22								2					Inf											Inf								0	0
CATKTSGTGPPEQYF																1.62356e-22								1																Inf								0	0
CASNQGGRETQYF																8.01991e-21								1																Inf								0	0
CASSQDPAVTSPLHF																8.01991e-21								1																Inf								0	0
CATSDPYRGLDTGELFF																2.87459e-20								1																Inf								0	0
CASSESWPNLGGKNIQYF					7.39971e-273	0.0068334										5.51685e-20								3					Inf	Inf										Inf								0	0
CASSSRGTGSGGYTF																1.04268e-19								1																Inf								0	0
CSARSWLLSGGGSSYNEQFF																1.04268e-19								1																Inf								0	0
CASSLTRTSNEKLFF																1.44059e-18								1																Inf								0	0
CASSYGQGRHTNYGYTF	0.000545897	5.35743e-91	0.0296277		1.53387e-174			1.09577e-05	0.000188555	4.75042e-05						2.77476e-16		7.96011e-05				6.36051e-107	4.15708e-226	11	14.739	278.878	7.386		515.237			19.674	15.803	20.05						56.801		18.508				352.175	804.779	33	448
CASSRTSRWTF																1.04286e-17								1																Inf								0	0
CASSETGTLDYEQYF																1.46379e-16								1																Inf								0	0
CASSRDGLAGGPRQETQYF																1.46379e-16								1																Inf								0	0
CASSYSQTEQYF																1.46379e-16								1																Inf								0	0
CASRGAGDRPDTQYF																5.39809e-16								1																Inf								0	0
CASSLRGVATGELFF																5.39809e-16								1																Inf								0	0
CAAVRGEKLFF																1.04228e-15								1																Inf								0	0
CASSQQGALGYTF																1.04228e-15								1																Inf								0	0
CASSLAGGDQETQYF																2.02891e-15								1																Inf								0	0
CASSLRGDYYGYTF																3.95361e-15								1																Inf								0	0
CASRFGGRNYGYTF																7.50513e-15								1																Inf								0	0
CASSTGGLGNEQFF																7.50513e-15								1																Inf								0	0
CASSTLGGGTEAFF																7.50513e-15								1																Inf								0	0
CASSVGSISGETQYF																7.50513e-15								1																Inf								0	0
CATRLGVGQPQHF																1.45608e-14								1																Inf								0	0
CASRRGLSTDTQYF																2.84688e-14								1																Inf								0	0
CASSQLTGSNQPQHF																5.53567e-14		1.64452e-07						2																Inf		Inf						0	0
CASSEAGPSNQPQHF																1.08458e-13								1																Inf								0	0
CASSFGGVPATYGYTF																8.31064e-13								1																Inf								0	0
CASSYTSGPAGNTIYF						1.99736e-23										1.6241e-12		4.56776e-11						3						Inf										Inf		Inf						0	3
CASTPDRQETQYF																1.6241e-12								1																Inf								0	0
CSVAMSSGTTSGEQYF																3.02388e-12								1																Inf								0	0
CASSFAGNYGYTF																1.10794e-11								1																Inf								0	0
CASSLISSSVNTEAFF																2.08929e-11		4.80614e-05						2																Inf		Inf						0	0
CSARRDRTSNQPQHF																3.91869e-11								1																Inf								0	0
CASSAGQGAGDTQYF					0.00361257											7.31356e-11								2					Inf											Inf								0	0
CASNPRAGNTIYF																7.31356e-11								1																Inf								0	0
CASSKDRDGLRGYTF																7.31356e-11								1																Inf								0	0
CASSYNPDRPLGYTF																7.31356e-11								1																Inf								0	0
CASSPTRVSTEAFF																1.38188e-10								1																Inf								0	0
CASSLAGNNSPLHF																2.61252e-10								1																Inf								0	0
CASSLSGTGVQPQHF																4.94204e-10								1																Inf								0	0
CATSDHVGGQETQYF																4.94204e-10								1																Inf								0	0
CASRIMVSTDTQYF																9.4561e-10								1																Inf								0	0
CASSLGTASPQYF																1.78117e-09								1																Inf								0	0
CASSPPGTEQFF																1.78117e-09								1																Inf								0	0
CASSWERTDNSPLHF																1.78117e-09								1																Inf								0	0
CSASRAADLNQPQHF																1.78117e-09								1																Inf								0	0
CASRLFSGGLSGYTF																3.37547e-09								1																Inf								0	0
CASRYRTGAGGLYGYTF																3.37547e-09								1																Inf								0	0
CASSNTYEQYF																3.37547e-09								1																Inf								0	0
CASSGQGRRFGYTF																6.33588e-09								1																Inf								0	0
CASSLGTPNRETQYF																6.33588e-09								1																Inf								0	0
CASSLGTSGVGSYEQYF																6.33588e-09								1																Inf								0	0
CASSQRWPQHF																6.33588e-09								1																Inf								0	0
CSAKSSWSSYNEQFF																1.20864e-08		6.58364e-32						2																Inf		Inf						0	0
CASRRDTGELFF																2.28417e-08								1																Inf								0	0
CASSPIGQGFNEQYF																2.28417e-08								1																Inf								0	0
CASSLTERGGRETQYF					8.96651e-143											4.27932e-08		2.36069e-61						3					Inf											Inf		Inf						0	0
CASSSGRRPVSGNTIYF																4.27932e-08								1																Inf								0	0
CASSYRGGGTGELFF																4.27932e-08								1																Inf								0	0
CSAKRDISNQPQHF																4.27932e-08								1																Inf								0	0
CASGAPRGAGELFF											0.0179379					8.10432e-08								2											Inf					Inf								0	0
CASCSGAPQVAQYF																8.10432e-08								1																Inf								0	0
CSAAPPGPSMGEQFF																8.10432e-08								1																Inf								0	0
CASSKADRTDSNQPQHF																1.55071e-07								1																Inf								0	0
CASQRQEHVLWNEQYF																2.92881e-07								1																Inf								0	0
CASSNPGQGLNEQFF																2.92881e-07								1																Inf								0	0
CASSPHSIFGTGGAGTEAFF																2.92881e-07								1																Inf								0	0
CASSYGTKKGSGANVLTF																2.92881e-07								1																Inf								0	0
CSATGGRGTVRETQYF																2.92881e-07								1																Inf								0	0
CASIDGDRVRAKNIQYF																5.58847e-07								1																Inf								0	0
CSVDAGAPDTQYF																5.58847e-07								1																Inf								0	0
CASGVEGPEAFF																1.06265e-06								1																Inf								0	0
CASSLGSGGAVETQYF																1.06265e-06								1																Inf								0	0
CASGQGKTQYF																2.00556e-06								1																Inf								0	0
CASSFLGVSTDTQYF																2.00556e-06								1																Inf								0	0
CASSLAAEQYF																2.00556e-06								1																Inf								0	0
CSASRLTNYGYTF																2.00556e-06								1																Inf								0	0
CASSVRDRGPETQYF																3.82321e-06								1																Inf								0	0
CASTFDRQETQYF																3.82321e-06								1																Inf								0	0
CSAKRVRAGAQNTEAFF																3.82321e-06								1																Inf								0	0
CASSEVRVNTGELFF																7.29735e-06								1																Inf								0	0
CASSGGETQYF																7.29735e-06								1																Inf								0	0
CASSITGSGINEQFF																7.29735e-06								1																Inf								0	0
CASSQTGGSVYGYTF																7.29735e-06								1																Inf								0	0
CASGGSGLNTEAFF																1.38333e-05								1																Inf								0	0
CASRPLDSLIHGYTF																1.38333e-05								1																Inf								0	0
CASSLGGQGALETQYF																1.38333e-05		6.64042e-14						2																Inf		Inf						0	0
CASSQRTGPALGATGNTIYF						8.4075e-32										2.62675e-05								2						Inf										Inf								0	0
CASNGQGRSYEQYF																2.62675e-05								1																Inf								0	0
CASSRQGSGNSPLHF																2.62675e-05								1																Inf								0	0
CSARNRGWTEAFF																2.62675e-05								1																Inf								0	0
CSASDRVVTGELFF																2.62675e-05								1																Inf								0	0
CSVHGPKAGLEGGEAFF																2.62675e-05								1																Inf								0	0
CASGRRQANTGELFF																4.93904e-05								1																Inf								0	0
CASRARPMRGYTF																4.93904e-05								1																Inf								0	0
CASSAQGAVFGYTF																4.93904e-05								1																Inf								0	0
CASSQAGGLLDTQYF																4.93904e-05		9.62004e-06						2																Inf		Inf						0	0
CASTGSYTEAFF																4.93904e-05								1																Inf								0	0
CASSYGVKRGSGANVLTF					0.00832536											9.41386e-05		7.42985e-48						3					Inf											Inf		Inf						0	0
CASSDQFLGTDTQYF																9.41386e-05								1																Inf								0	0
CASSLGQGFHEQYF																9.41386e-05								1																Inf								0	0
CASSRGQENTEAFF																9.41386e-05								1																Inf								0	0
CATSTAGQGLGEQYF	7.393e-11															0.000179096								2	Inf															Inf								70	0
CASKGGGRGYTF																0.000179096								1																Inf								0	0
CASSFSAGGSTDTQYF																0.000179096								1																Inf								0	0
CASSLVGYDQPQHF																0.000179096								1																Inf								0	0
CSASKSASAYNEQFF						1.01955e-21										0.000337807								2						Inf										Inf								0	0
CASSDSFQAFF																0.000337807								1																Inf								0	0
CASSEARQARRYGYTF																0.000337807								1																Inf								0	0
CASSQPILTNEKLFF																0.000337807								1																Inf								0	0
CASSYSTSGTGANVLTF																0.000337807								1																Inf								0	0
CATSDSVKAFF																0.000337807								1																Inf								0	0
CAWSVDRYEQFF																0.000337807								1																Inf								0	0
CASSFYSTAYEQYF																0.000634551								1																Inf								0	0
CASSLDHQGRNTEAFF																0.000634551								1																Inf								0	0
CASSLLRGTGELFF																0.000634551								1																Inf								0	0
CASSPQGSGSTDTQYF																0.000634551								1																Inf								0	0
CASSQPGYRYF																0.000634551								1																Inf								0	0
CASSQVRQGGDVEQFF																0.000634551								1																Inf								0	0
CASSSLGQGSGELFF																0.000634551								1																Inf								0	0
CASTPTGGVQFF																0.000634551								1																Inf								0	0
CSAMLDSRSGNTIYF																0.000634551								1																Inf								0	0
CARSQGTGKPYEQYF																0.00119961								1																Inf								0	0
CASRRLNVMTNTEAFF																0.00119961								1																Inf								0	0
CASSHGAGYGYTF																0.00119961								1																Inf								0	0
CASSLALAGAQETQYF																0.00119961								1																Inf								0	0
CASSLGGRGRNEQFF																0.00119961								1																Inf								0	0
CASSLGVNGYTF																0.00119961								1																Inf								0	0
CASSPGTLPNTEAFF																0.00119961								1																Inf								0	0
CASSQDLKNLGGSYEQYF																0.00119961		2.51929e-24						2																Inf		Inf						0	0
CASTLLSQPRVTDTQYF																0.00119961								1																Inf								0	0
CASSFVNTGELFF					2.12813e-05	9.65204e-35								0.0277437	5.15227e-69	0.00224605						0.00225291		6					Inf	Inf								Inf	Inf	Inf						Inf		0	0
CASSHAFGYTF																0.00224605								1																Inf								0	0
CASSLDRGGNTIYF																0.00224605								1																Inf								0	0
CASSMSATNEKLFF																0.00224605								1																Inf								0	0
CASSPRGRGGTDTQYF																0.00224605								1																Inf								0	0
CASSPTGGTGISGANVLTF																0.00224605								1																Inf								0	0
CASSPTGTGTGANVLTF																0.00224605								1																Inf								0	0
CASSQDLFNLGGTYEQYF																0.00224605		5.16259e-20						2																Inf		Inf						0	0
CAWSGPHSNQPQHF																0.00224605								1																Inf								0	0
CSASPGLTRSQYF																0.00224605								1																Inf								0	0
CSARQSNYGYTF																		2.13851e-05						1																		Inf						4	0
CASSPRTGPGNTIYF						2.18717e-10																		1						Inf																		0	0
CASRTGDRPYGYTF					0.00361257			1.76348e-14																2					Inf			Inf																0	0
CASVRGGWETQYF													0.0134802											1													Inf											0	0
CSARDPQDLANYGYTF														0.0438324										1														Inf										0	0
CSAKGMGIQPQHF					0.254245			0.0200401		0.0515607	0.253938		0.00707445											2					2.672			5.224		4.421	2.663		6.501											8	0
CAWNGYTEAFF										0.00730014														1										Inf														3	0
CASSSGGSNQPQHF	0.0352607																							1	Inf																							12	7
CATSGRQGYYGYTF		0.0205326	0.0130578			0.0068334						0.0118841												4		Inf	Inf			Inf						Inf												0	10
CAWSVQGVGGTSNYGYTF		0.0205326																						1		Inf																						0	10
CASSLLTDSLYNSPLHF			0.00528046																					1			Inf																					0	0
CASSEGGYGYTF										0.0218876														1										Inf														0	0
CSVATGDGYTF											0.0179379													1											Inf													0	0
CASSWAGDYGYTF												0.00524071												1												Inf												7	1
CSARDGQGPQPQHF													0.00498431											1													Inf											0	0
CASSQGTGSNQPQHF													0.0096255											1													Inf											0	0
CASRGGGGNQPQHF					0.0060027																			1					Inf																			5	0
CASTDPTWGSPLHF											0.0212738													1											Inf													0	0
CASSEVRATGLVRYSNQPQHF															0.00821334									1															Inf									0	0
CATSDPAGETQYF	5.37092e-10	4.04771e-12	3.512e-09																9.46185e-23	1.30741e-70	2.36486e-20			6	Inf	Inf	Inf																Inf	Inf	Inf			64	58
CSARPLRGNTEAFF	0.0229472																							1	Inf																							14	0
CASSSGNQPQHF	0.0352607																							1	Inf																							11	0
CASSSSGGKAAEQYF	0.0352607																							1	Inf																							11	0
CSATRDRGSPLHF	0.0352607																							1	Inf																							11	4
CASSDPTGRNTEAFF			0.00528046																					1			Inf																					4	0
CATSDTTGGNTEAFF						0.000864453							0.0096255											2						Inf							Inf											0	1
CAISVEVGGFNYGYTF									0.000255038										7.84351e-06					2									Inf										Inf					0	0
CASSMTGSTNYGYTF										0.0218876					0.0157052									2										Inf					Inf									0	0
CSAAPGPSYNSPLHF										0.0218876														1										Inf														5	9
CASSLAGGNTGELFF											0.0179379													1											Inf													0	0
CASSPRTGVGSPLHF											0.0179379													1											Inf													3	0
CASSLSYQDRAHYGYTF												0.0130544												1												Inf												0	0
CSASPVAVQETQYF													2.11576e-15	5.09042e-17	1.4967e-17									3													Inf	Inf	Inf									0	0
CSAKQGATEAFF													0.00245941											1													Inf											0	0
CASSLDSNQPQHF										0.0762734			0.00575866											1										5.896			11.762											0	5
CAIGTGGNYGYTF													0.0190564											1													Inf											0	0
CASSPYSDNSPLHF													0.0190564											1													Inf											0	0
CASSNNGGQTEAFF														0.0277437										1														Inf										0	1
CASSLRGNSPLHF															0.0157052									1															Inf									0	0
CASRFESVRTQHF															0.0210485									1															Inf									0	0
CASSEHAFGNTIYF																							1.20386e-07	1																							Inf	0	0
CSARDLGSVGVTEAFF					4.22069e-26																			1					Inf																			0	0
CASHSTGAGGFSNTEAFF					0.00392232					0.000296183												2.32736e-17		3					11.223					17.1												60.156		0	9
CASSPIRDRGWDSPLHF					0.0173737																			1					Inf																			0	0
CASSQGGARGNTEAFF					0.0211631																			1					Inf																			0	0
CATEGWRYSNQPQHF														0.0277437										1														Inf										0	3
CASSYLGVGPETQYF											0.0212738													1											Inf													3	3
CSVEDRQETQYF																			4.163e-06			1.83899e-08		2																			12.41			17.426		0	0
CANTVAKNIQYF	1.49126e-144		4.23683e-61					1.84044e-189	2.11956e-50										6.00775e-91	1.65351e-12				6	Inf		Inf					Inf	Inf										Inf	Inf				905	0
CASSEQGHNSPLHF	9.13404e-70	8.73095e-08																						2	Inf	Inf																						439	37
CASKEGMANYGYTF	0.0305639																							1	Inf																							13	3
CATSRDSGAGNQPQHF	0.0352607																							1	Inf																							11	0
CATWLNEGYTF	0.0352607																							1	Inf																							12	0
CASRDSGLHTEAFF	0.04356										0.0155302	0.00524071												3	Inf										Inf	Inf												10	1
CASSLLGEGYNSPLHF	0.04356																							1	Inf																							10	0
CASSLGASTDTQYF			1.32412e-10																					1			Inf																					0	0
CASSQGLAGGYETQYF						0.0068334																		1						Inf																		0	0
CASSEVGYNSPLHF						0.00965761																		1						Inf																		0	0
CASSLLGRGNQPQHF						0.00965761																		1						Inf																		0	0
CASSEVKVAEAFF									1.82192e-118				3.53699e-179	5.1165e-161	6.52492e-09				5.81089e-27					5									Inf				Inf	Inf	Inf				Inf					0	2
CASIQTGSSHNSPLHF										0.0218876														1										Inf														0	0
CASSPRQGDQPQHF										0.0218876														1										Inf														0	0
CSATTGGEYGYTF											0.013574													1											Inf													0	0
CASSLSPSGYNSPLHF											0.0155302													1											Inf													0	0
CATSRDIQPQHF											0.0155302													1											Inf													0	0
CASSLAAGGIGDTQYF											0.0179379													1											Inf													0	0
CASSYDSSNQPQHF											0.0179379													1											Inf													6	0
CSATDRKAKNIQYF											0.0179379													1											Inf													0	0
CASRDGTYSPLHF											0.0212738													1											Inf													0	0
CASSLDGQNYGYTF											0.0212738													1											Inf													0	0
CASSLFGDLAVASPLHF											0.0212738													1											Inf													0	0
CASSTDRGHGYTF											0.0212738													1											Inf													4	0
CASSVTGNQPQHF											0.0212738													1											Inf													0	0
CASIFDSGNYGYTF												0.00335219												1												Inf												0	0
CASSLLGTQGNQPQHF												0.0130544												1												Inf												0	0
CASGLGETQYF													0.0096255											1													Inf											0	0
CASSLEGGKAQHF													0.0096255											1													Inf											0	5
CSATSGTGTDTQYF													0.0096255											1													Inf											0	0
CASSLGSQGYGYTF													0.0190564											1													Inf											0	0
CATSREIGGSGQPQHF														0.000299801										1														Inf										0	0
CSARDGLAGKETQYF														0.0218774										1														Inf										6	3
CSAGISRRQYF														0.0343702										1														Inf										0	0
CASSLRGQPQHF															1.62484e-07									1															Inf									0	0
CASTPEGGYSPLHF															0.012423									1															Inf									0	0
CASSLRADTLWDNNQPQHF															0.0210485									1															Inf									0	0
CASSPGQGNSPLHF															0.0210485									1															Inf									0	0
CASSLDPAGPTGELFF																			4.0422e-15					1																			53.344					0	0
CASSLGRAKNIQYF																						5.80863e-18		1																						Inf		4	0
CSAPPGGFSYGYTF											0.0784677											0.00830476		1											3.994											6.531		0	7
CASSRGQGSLYGYTF					0	1.05397e-06																		2					Inf	Inf																		0	0
CASSDGSPYEQYF					0																			1					Inf																			2	0
CASSLRGKSGNTIYF					0																			1					Inf																			0	0
CASRGGRGVRQPIYLLPLHF					1.70808e-288																			1					Inf																			0	0
CASSYSKGTVYGYTF					5.00888e-207																			1					Inf																			0	0
CATSNEGGRGTEAFF					3.60665e-117																			1					Inf																			0	0
CASSSSASGLQPQHF					1.58103e-98																			1					Inf																			0	0
CASSWKGASETQYF					1.5758e-95																			1					Inf																			0	0
CASMREGGRGYGYTF					6.47482e-94																			1					Inf																			0	0
CSGLAATQETQYF					3.57516e-93																			1					Inf																			0	0
CASSSRQGVMNGYTF					6.59796e-91																			1					Inf																			0	0
CASSYSGGQPQHF					2.72496e-87																			1					259.931																			0	0
CASSLLTGSTDTQYF					1.10917e-76													0.000104861						2					Inf													Inf						0	0
CASSYSGGSPNYGYTF					1.49188e-54																			1					Inf																			0	0
CASSYSGGSFEQFF					6.94457e-54																			1					Inf																			0	0
CASKMSDSPLHF					3.07218e-42																			1					Inf																			0	0
CASSKAEFCTLFDYGYTF					8.21898e-41																			1					Inf																			0	0
CASKLQGSYNSPLHF					5.94266e-39													4.80614e-05						2					Inf													Inf						0	0
CASSYSNSGLYGYTF					4.98672e-38	0.0068334																		2					Inf	Inf																		0	0
CSATRGQGTNTIYF					2.14974e-33																			1					Inf																			0	0
CASSIGTGGGISTDTQYF					1.99131e-33																			1					Inf																			0	0
CASSMGGRNQLTDTQYF					1.99131e-33																			1					Inf																			0	0
CSGRGEGNYGYTF					3.17398e-33																			1					Inf																			0	0
CASSRVGDYEQYF					1.39649e-31																			1					Inf																			0	0
CASSDREYGYTF					6.21213e-31						3.96417e-34													2					Inf						Inf													0	0
CASSSARDRTGIGNQPQHF					3.15957e-27																			1					Inf																			0	0
CASSPRDREQRWDGYTF					8.64184e-27																			1					Inf																			0	0
CASSYRMTGLREAFF					3.43166e-25																			1					Inf																			0	0
CASSFTGGSPRGYTF					4.91918e-24																			1					Inf																			0	0
CASSFRGGNQPQHF					1.06166e-21																			1					Inf																			0	0
CASKGLESPLHF					6.36215e-19																			1					Inf																			0	0
CASSLNPPSTGVLYGYTF					6.36215e-19													1.76268e-100						2					Inf													Inf						0	0
CASSLNRASQPQHF					1.31677e-16																			1					Inf																			0	0
CASSEGRPQETQYF					3.77202e-16																			1					Inf																			0	0
CASSSAGGRSEKLFF					6.50017e-13																			1					Inf																			0	0
CASSYRGDGYTF					1.10655e-12																			1					Inf																			0	0
CAISEGVGYTF					9.3645e-12													4.7985e-25						2					Inf													Inf						0	0
CASSLSTDNSPLHF					1.51523e-11																			1					Inf																			0	0
CSARDRVWSPLHF					2.52127e-11																			1					Inf																			0	0
CASSYSGGGLAGYTF					7.5443e-11																			1					Inf																			0	0
CATSKNPGQLYGYTF					1.22609e-10																			1					Inf																			0	0
CASSPAKGRREDIQYF					2.07419e-10						1.26097e-25	1.22805e-08												3					Inf						Inf	Inf												0	0
CASSEWGQSPPRETQYF					6.10522e-10																			1					Inf																			0	0
CASSPSTGPYGYTF					5.01628e-09																			1					Inf																			0	0
CASSPRDRVYSNQPQHF					4.56932e-08																			1					Inf																			0	0
CASRVDRRDTGELFF					4.26942e-08	4.95443e-36																		2					Inf	Inf																		0	0
CASSFSRTGRVGGLGELFF					1.19286e-07	2.11805e-25																		2					Inf	Inf																		0	0
CSASQGGAKNIQYF					2.11414e-07																			1					Inf																			0	0
CARSPNPTLLNTEAFF					3.38518e-07	9.26801e-38																		2					Inf	Inf																		0	0
CASSPIPTGSYNEQFF					5.5543e-07																			1					Inf																			0	0
CSAIATGFAGYTF					5.5543e-07																			1					Inf																			0	0
CATSREGQGANQPQHF	0.27522				0.000373684																			1	2.679				8.82																			12	0
CASSLGQPSPLHF					1.39252e-05																			1					Inf																			0	0
CASSEEGVQPQHF					2.12813e-05																			1					Inf																			0	0
CASSLLGSSTDTQYF					2.12813e-05																			1					Inf																			0	0
CASQQGRSYGYTF					6.15092e-05								0.0096255					1.71866e-12						3					Inf								Inf					Inf						0	0
CASSGNYIGYTF					6.15092e-05																			1					Inf																			0	0
CASSAGPPPGQGVMSNSPLHF					0.000102029																			1					Inf																			0	0
CASSFRGNYGYTF					0.000102029																			1					Inf																			0	0
CASSRAGGITDTQYF					0.00016563																			1					Inf																			0	0
CASSLRRTSGITDTQYF					0.000274781																			1					Inf																			0	0
CASKASGVYTGELFF					0.000821611							0.00524071			1.01534e-11									3					Inf							Inf			Inf									3	0
CASSLLGVNTGELFF					0.000821611																			1					Inf																			0	0
CASSLQGADNQPQHF					0.000821611																			1					Inf																			0	0
CASSSRLPGSQPQHF					0.000821611																			1					Inf																			0	0
CSARKRDTSTDTQYF					0.000821611																			1					Inf																			0	0
CAIKSTETNTGELFF					0.000793718																			1					Inf																			0	0
CASSHRFGASYGYTF					0.000793718																			1					Inf																			0	0
CSAFTGGYGYTF					0.000793718																			1					Inf																			0	0
CASSPQVSTEAFF					0.00124424																			1					Inf																			0	0
CASSYIRAHEGPLHF					0.00124424																			1					Inf																			0	0
CATSREGPTNSYNSPLHF					0.00124424																			1					Inf																			0	0
CASSFSGMNTEAFF					0.00210673																			1					Inf																			0	0
CASSLSGTGGQPQHF					0.00361257																			1					Inf																			0	0
CATSMERVHYTF	0.0352607				0.0060027																			2	Inf				Inf																			11	2
CASSRTGRSRNQPQHF					0.0060027																			1					Inf																			0	0
CATSRDNSPLHF					0.0060027																			1					Inf																			0	0
CSARGGASFSPLHF					0.0060027																			1					Inf																			0	0
CAISLRSGPLHYEQYF					0.00565153																			1					Inf																			0	0
CASTNLYQPQHF					0.00565153																			1					Inf																			0	0
CATSRDRSYGYTF					0.00565153																			1					Inf																			0	0
CAWSVWQGGGYTF					0.00565153																			1					Inf																			0	0
CSGGEQNYGYTF					0.00565153																			1					Inf																			0	0
CASSTLQGPRNIQYF	1.61382e-11				0.00832536							5.80891e-15						2.13851e-05						4	Inf				Inf							Inf						Inf						74	0
CASSSFNRDGYTF			0.00528046		0.00832536						2.42125e-48													3			Inf		Inf						Inf													0	0
CASSLQGRNEQFF					0.00832536																			1					Inf																			0	0
CASSYSTGYNSPLHF					0.00832536																			1					Inf																			0	0
CATLGAPANYGYTF					0.00832536																			1					Inf																			0	0
CATSRDRGVQPQHF					0.00832536																			1					Inf																			0	0
CATSRDTAGHGYTF					0.00832536																			1					Inf																			0	0
CAWREGSFGYTF					0.00832536																			1					Inf																			0	0
CSAGLANGNTGELFF					0.00832536																			1					Inf																			0	0
CSALNGQGEYGYTF					0.00832536																			1					Inf																			0	0
CSAPALGGYGYTF					0.00832536																			1					Inf																			0	0
CSAWQGSPPLYGYTF					0.00832536																			1					Inf																			0	0
CAGTGAGELFF					0.0128155																			1					Inf																			0	0
CAISDGFNQPQHF					0.0128155																			1					Inf																			0	0
CASGTGRNQPQHF					0.0128155																			1					Inf																			0	0
CASQPGQNMNTEAFF					0.0128155																			1					Inf																			0	0
CASSESPRGYTF					0.0128155																			1					Inf																			0	0
CASSLPNLAYGYTF					0.0128155																			1					Inf																			0	0
CASSPQDRAYEQYF					0.0128155																			1					Inf																			0	0
CASSQSGGLTDTQYF					0.0128155																			1					Inf																			0	0
CASSRRATDGNSPLHF					0.0128155										0.0157052									2					Inf										Inf									0	0
CASSSNVRSGEQFF					0.0128155																			1					Inf																			0	0
[truncated: 4,004 more rows]
[truncated: 46 more columns]

## Sheet: CCP3
	FDR: CCP3_CEF_A_vs_CCP3_HIV_A	FDR: CCP3_CEF_B_vs_CCP3_HIV_A	FDR: CCP3_COV2N_A_vs_CCP3_HIV_A	FDR: CCP3_COV2N_B_vs_CCP3_HIV_A	FDR: CCP3_COV2N_C_vs_CCP3_HIV_A	FDR: CCP3_HIV_B_vs_CCP3_HIV_A	FDR: CCP3_NL63S_A_vs_CCP3_HIV_A	FDR: CCP3_NL63S_B_vs_CCP3_HIV_A	FDR: CCP3_NL63S_C_vs_CCP3_HIV_A	FDR: CCP3-COV2S_A_vs_CCP3_HIV_A	FDR: CCP3-COV2S_B_vs_CCP3_HIV_A	FDR: CCP3-COV2S_C_vs_CCP3_HIV_A	FDR: CCP3Vacc_COV2S_A_vs_CCP3_HIV_A	FDR: CCP3Vacc_COV2S_B_vs_CCP3_HIV_A	FDR: CCP3Vacc_COV2S_C_vs_CCP3_HIV_A	FDR: CCP3Vacc_HIV_A_vs_CCP3_HIV_A	FDR: CCP3Vacc_HIV_B_vs_CCP3_HIV_A	FDR: CCP3Vacc_NL63S_A_vs_CCP3_HIV_A	FDR: CCP3Vacc_NL63S_B_vs_CCP3_HIV_A	FDR: CCP3Vacc_NL63S_C_vs_CCP3_HIV_A	significant_comparisons	OR: CCP3_CEF_A_vs_CCP3_HIV_A	OR: CCP3_CEF_B_vs_CCP3_HIV_A	OR: CCP3_COV2N_A_vs_CCP3_HIV_A	OR: CCP3_COV2N_B_vs_CCP3_HIV_A	OR: CCP3_COV2N_C_vs_CCP3_HIV_A	OR: CCP3_HIV_B_vs_CCP3_HIV_A	OR: CCP3_NL63S_A_vs_CCP3_HIV_A	OR: CCP3_NL63S_B_vs_CCP3_HIV_A	OR: CCP3_NL63S_C_vs_CCP3_HIV_A	OR: CCP3-COV2S_A_vs_CCP3_HIV_A	OR: CCP3-COV2S_B_vs_CCP3_HIV_A	OR: CCP3-COV2S_C_vs_CCP3_HIV_A	OR: CCP3Vacc_COV2S_A_vs_CCP3_HIV_A	OR: CCP3Vacc_COV2S_B_vs_CCP3_HIV_A	OR: CCP3Vacc_COV2S_C_vs_CCP3_HIV_A	OR: CCP3Vacc_HIV_A_vs_CCP3_HIV_A	OR: CCP3Vacc_HIV_B_vs_CCP3_HIV_A	OR: CCP3Vacc_NL63S_A_vs_CCP3_HIV_A	OR: CCP3Vacc_NL63S_B_vs_CCP3_HIV_A	OR: CCP3Vacc_NL63S_C_vs_CCP3_HIV_A	CCP3_CEF_A_abundance	CCP3_CEF_B_abundance	CCP3_COV2N_A_abundance	CCP3_COV2N_B_abundance	CCP3_COV2N_C_abundance	CCP3_HIV_A_abundance	CCP3_HIV_B_abundance	CCP3_NL63S_A_abundance
CASSLARKGYTF										0	1.50244e-31	0.000111579									3										Inf	Inf	Inf									0	0	0	0	0	0	0	0
CASSIQGYGYTF										4.96661e-92	1.62808e-24	6.8382e-14									3										Inf	Inf	Inf									0	0	0	0	0	0	0	0
CASREGQGGYGYTF										5.23484e-77	9.64301e-14	1.53236e-43	3.73614e-179	8.48086e-80	8.68143e-14						6										Inf	Inf	Inf	Inf	Inf	Inf						0	0	0	0	0	0	0	0
CASSQGTANTGELFF										4.94713e-67	9.77434e-13	3.63966e-173	7.0009e-07		6.69747e-07						5										Inf	Inf	Inf	Inf		Inf						0	0	0	0	0	0	0	0
CASSFRDRGQGGYTF										4.90453e-57	2.42152e-85	1.99546e-05									3										Inf	Inf	Inf									0	0	0	0	0	0	0	0
CASSSSLLTGSGNTIYF										5.97227e-53	7.56519e-25										2										Inf	Inf										0	0	0	0	0	0	1	0
CASSFRNTGELFF										2.16357e-38	1.50244e-31	1.24168e-09									3										Inf	Inf	Inf									0	0	0	0	0	0	0	0
CASTKRTGGLYGYTF										1.03851e-26	1.95892e-17										2										Inf	Inf										0	0	0	0	0	0	0	0
CASSSGRDTQYF										1.17756e-22	6.60215e-140	3.68142e-32	5.92985e-261	6.16322e-297	3.05962e-65				0.112721		6										Inf	Inf	Inf	Inf	Inf	Inf				Inf		0	0	0	0	0	0	0	0
CSSVPLAGGTDTQYF										3.65043e-18		6.40428e-26	1.55413e-58								3										Inf		Inf	Inf								0	0	0	0	0	0	0	0
CASSQELRYGYTF										2.79913e-17	2.32092e-56										2										Inf	Inf										0	1	0	0	0	0	0	0
CASSLDEESPLHF										6.5304e-12	6.93977e-28	2.81017e-19									3										Inf	Inf	Inf									0	0	0	0	0	0	0	0
CASSHRDSSYTF										2.28306e-08	5.18989e-98	2.00945e-139									3										Inf	Inf	Inf									0	0	0	0	0	0	0	0
CASSLVPGDMNTEAFF											5.01865e-39	1.55336e-25									2											Inf	Inf									0	0	0	0	0	0	0	0
CATSERGAATDTQYF											2.95499e-34	4.37825e-60									2											Inf	Inf									0	0	0	0	0	0	0	0
CASSRGQTYGELFF											2.22732e-57	3.6579e-54									2											Inf	Inf									0	0	0	0	0	0	0	0
CSARDSASGGARGSYEQYF											9.93198e-88	1.26361e-50		1.26044e-229							3											Inf	Inf		Inf							0	0	0	0	0	0	0	0
CASSLGLAGSSYEQYF											3.50954e-65	1.99576e-29		5.7989e-251	5.51645e-41						4											Inf	Inf		Inf	Inf						0	0	0	0	0	0	0	0
CASSESNGGDTQYF											4.33236e-16	4.82037e-15									2											Inf	Inf									0	0	0	0	0	0	0	0
CASSTGYGPEAFF											8.44709e-197	1.65388e-13	1.80017e-56	1.08958e-19							4											Inf	Inf	Inf	Inf							0	0	0	0	0	0	0	0
CSGEARTNYGYTF											3.95062e-21	1.65388e-13									2											Inf	Inf									0	0	0	0	0	0	0	0
CASSFTTGRVTEAFF											1.00683e-191	2.08813e-10									2											Inf	Inf									0	0	0	0	0	0	0	0
CASSSRQGANTGELFF										7.37968e-175	2.08874e-07										2										Inf	Inf										0	0	0	0	0	0	0	0
CSVSPHLGTNEKLFF										1.00486e-153											1										Inf											0	0	0	0	0	0	0	0
CSVPRAGGTDTQYF										3.66755e-114	8.80102e-05										2										Inf	Inf										0	0	0	0	0	0	0	0
CSGGSRTGANQPQHF										5.2551e-112											1										Inf											0	0	0	0	0	0	0	0
CASSWYSGTLPYEQYF										5.2551e-112											1										Inf											0	0	0	0	0	0	0	0
CASSMLALNSPLHF										7.67758e-109	2.08874e-07										2										Inf	Inf										0	0	0	0	0	0	0	0
CASRGYGSSGNTIYF										3.94225e-106	1.99272e-05										2										Inf	Inf										0	0	0	0	0	0	0	0
CASSLAPNRASNYGYTF										2.45923e-104	8.80102e-05										2										Inf	Inf										0	0	0	0	0	0	0	0
CASSSTGYNQPQHF										1.07229e-100											1										Inf											0	0	0	0	0	0	0	0
CASAGRQGSFYGYTF										6.80169e-99	9.45524e-07										2										Inf	Inf										0	0	0	0	0	0	0	0
CASSLPRGQGGIAGANVLTF										1.10436e-90											1										Inf											0	0	0	0	0	0	0	0
CSARDNGRLRNTEAFF										2.32698e-83	1.46113e-30		0.0233842	1.06444e-08							4										Inf	Inf		Inf	Inf							0	0	0	0	0	0	0	0
CASSFSGELSPLHF										1.50167e-81	8.80102e-05										2										Inf	Inf										0	0	0	0	0	0	0	0
CASSIPSSTGFYGYTF										2.8001e-79											1										Inf											0	0	0	0	0	0	0	0
CSAKGQGEAYGYTF										1.18352e-75											1										Inf											0	0	0	0	0	0	0	0
CAISTGGRNTGELFF										7.14194e-68	0.0163275										2										147.368	5.994										0	0	0	0	0	2	0	0
CASSLQGRTYEQYF										1.26329e-70		4.71232e-05									2										Inf		Inf									0	0	0	1	0	0	0	0
CASSSRGGATDGYTF										9.9635e-70											1										Inf											0	0	0	0	0	0	0	0
CASSYRADTQYF										2.73675e-69											1										Inf											0	0	0	0	0	0	0	0
CASSRREGWETQYF										1.36635e-66											1										Inf											0	0	0	0	0	0	0	0
CASSLASIGTKSPLHF	0	3.93283e-112	4.9529e-46	2.11735e-05	4.56042e-53	2.00441e-18	4.72141e-39			3.61326e-64	9.06633e-108	2.66197e-06									10	2152.62	480.139	170.258	22.406	190.384	66.549	146.765			273.134	388.687	25.343									1328	239	136	13	170	1	63	113
CASSGGRGDGYTF										1.41076e-61	8.80102e-05										2										Inf	Inf										0	0	0	0	0	0	0	0
CASRPGHPNYGYTF										7.69093e-59					0.0237228						2										Inf					Inf						0	0	0	0	0	0	0	0
CASSEGLAGVDTQYF										2.13504e-58	1.99272e-05										2										Inf	Inf										0	0	0	0	0	0	0	0
CASSIGGAVQETQYF										1.36447e-56	9.834e-08										2										Inf	Inf										0	0	0	0	0	0	0	0
CASSLEVPFTAFF										3.79988e-56			0.0744692	2.18546e-86							2										Inf			Inf	Inf							0	0	0	0	0	0	0	0
CASTHGTGTLYGYTF										4.78748e-52					3.45909e-33						2										Inf					Inf						0	0	0	0	1	0	0	0
CSVVSSGGVGTQYF										1.10358e-50											1										Inf											0	0	0	0	0	0	0	0
CASSLDQGNNEQFF										1.43096e-46		2.85215e-14									2										Inf		Inf									0	0	0	0	0	0	0	0
CSAPVSGGPTNTGELFF										3.29972e-45											1										Inf											0	0	0	0	0	0	0	0
CSGLAGGLSYNEQFF										1.80299e-42			5.67181e-10	7.49218e-08							3										Inf			Inf	Inf							0	0	0	0	0	0	0	0
CASSSGQGREVNTEAFF										1.19439e-40											1										Inf											0	0	0	0	0	0	0	0
CASSSREGSPSGYTF										3.26212e-40											1										Inf											0	0	0	0	0	0	0	0
CSARDFGAGLHRNYGYTF										3.26212e-40											1										Inf											0	0	0	0	0	0	0	0
CASSSYNQPQHF				7.04193e-23	1.84381e-05	7.79799e-11		3.79802e-27	3.81167e-08	1.66413e-37	8.05555e-23	1.99546e-05				6.08421e-11				1.7107e-06	10				Inf	Inf	Inf		Inf	Inf	Inf	Inf	Inf				Inf				Inf	0	0	0	52	15	0	33	8
CSAGPDRGRTGYTF							1.02129e-306	6.30934e-170	3.37785e-18	1.66413e-37	4.68502e-08		5.82975e-217	8.34619e-91	6.85293e-109			3.53057e-150		3.966e-239	10							Inf	Inf	Inf	Inf	Inf		Inf	Inf	Inf			Inf		Inf	0	0	0	0	0	0	0	844
CASSFSANYGYTF										1.66413e-37											1										Inf											0	0	0	0	0	0	0	0
CASRTGTVYGYTF										4.67314e-37											1										Inf											0	0	0	0	0	0	0	0
CASSSGKGLGYTF										1.25928e-36											1										Inf											0	0	0	0	0	0	0	0
CSASPPLGGEGSNQPQHF										1.25928e-36											1										Inf											0	0	0	0	0	0	0	0
CASSLENTEAFF										1.25928e-36											1										Inf											0	0	0	0	0	0	0	0
CASSLREVLDYGYTF									3.44442e-40	3.54231e-36											2									Inf	Inf											0	0	0	0	0	0	0	0
CSAGTRGSTEAFF										9.96802e-36	8.80102e-05				1.08733e-14						3										Inf	Inf				Inf						0	0	0	0	0	0	0	0
CASSPGTANTEAFF										8.05335e-35											1										Inf											0	0	0	1	0	0	1	0
CATNLRGIQAFSGNTIYF										6.50796e-34											1										Inf											0	0	0	0	0	0	0	0
CASSSRPGTVYGYTF										1.83306e-33											1										Inf											0	0	0	0	0	0	0	0
CASSLNRHGYTF										5.16464e-33				0.00011505	1.56337e-13						3										Inf				Inf	Inf						0	0	0	0	0	0	0	0
CASSFRYPEAFF										4.10346e-32											1										Inf											0	0	0	0	0	0	0	0
CASSPRTNSPNGYTF										4.10346e-32			5.25714e-160								2										Inf			Inf								0	0	0	0	0	0	0	0
CSARWRGRTMNTEAFF										1.15714e-31											1										Inf											0	0	0	0	0	0	0	0
CASRKQGEDEQYF										3.26389e-31											1										Inf											0	0	0	0	0	0	0	0
CSHLQGYGYTF										9.20864e-31											1										Inf											0	0	0	0	0	0	0	0
CAGVDRGGRRQPQHF										7.45573e-30											1										Inf											0	0	0	0	0	0	0	0
CASVRTGGANQPQHF										2.10447e-29											1										Inf											0	0	0	0	0	0	0	0
CASRRQGASGNTIYF	1.44829e-38	2.00134e-14	2.83384e-74	0.0858136		0.473829	7.84494e-46		0.177305	1.47577e-05	6.48448e-31	0.573497									3	6.019	3.666	8.81	0.629		0.851	6.418		0.687	2.261	4.961	0.859									203	95	364	19	2	52	42	256
CASSWTGAESPLHF										5.84863e-29											1										Inf											0	0	0	0	0	0	0	0
CASGTGSNTEAFF										5.84863e-29											1										Inf											0	0	0	0	0	0	0	0
CASSPPGWAQYF										4.66708e-28											1										Inf											0	0	0	0	0	0	0	0
CASLGSYRTLYGYTF										4.66708e-28											1										Inf											0	0	0	0	0	0	0	0
CASSQESRYMSRSPLHF										1.03851e-26											1										Inf											0	0	0	0	0	0	0	0
CASSSRFNANTGELFF										1.03851e-26											1										Inf											0	0	0	0	0	0	0	0
CASSSPSGDTQYF										1.03851e-26											1										Inf											0	0	0	0	0	0	0	0
CASSQDVRLNQPQHF										8.42281e-26											1										Inf											0	0	0	0	0	0	0	0
CASSPRTGNSNQPQHF										2.31774e-25											1										Inf											0	0	1	0	0	0	0	0
CASTGRTGDLNGYTF										2.31774e-25											1										Inf											0	0	0	0	0	0	0	0
CASRRGRVNTEAFF										2.31774e-25											1										Inf											0	0	0	0	0	0	0	0
CASGARRTMNTEAFF										6.55845e-25											1										Inf											0	0	0	0	0	0	0	0
CASSPQGAYTGELFF										1.83199e-24											1										Inf											1	0	0	0	0	0	0	0
CASSSRQGSFDGYTF										1.83199e-24											1										Inf											0	0	0	0	0	0	0	0
CASKGGGSRTEAFF										5.18627e-24				2.29428e-06							2										Inf				Inf							0	0	0	0	0	0	0	0
CASSLQSGNTIYF										1.45004e-23		8.66757e-06									2										Inf		Inf									0	0	0	0	0	0	0	0
CASSLGDGTYEQYF										1.45004e-23											1										Inf											0	0	0	0	0	0	0	0
CASRPRPGSYNEQFF										3.25587e-22											1										Inf											0	0	0	0	0	0	0	0
CASSQDSPGRGYSNQPQHF										3.25587e-22			1.60997e-58								2										Inf			Inf								0	0	0	0	0	0	0	0
CASIHRQGSPYGYTF										3.25587e-22											1										Inf											0	0	0	0	0	0	0	0
CASRLTSGSENIQYF										9.22548e-22	0.000183176	5.36767e-40									3										Inf	Inf	Inf									0	0	0	0	0	0	0	0
CSARDTDGGNYGYTF										7.4953e-21											1										Inf											0	0	0	0	0	0	0	0
CSASMRVRRGNQPQHF										2.07642e-20											1										Inf											0	0	0	0	0	0	0	0
CASSPPSQGDQHF										2.07642e-20											1										Inf											0	0	0	0	0	0	0	0
CATSDPRADYSNQPQHF										2.07642e-20											1										Inf											0	0	0	0	0	0	0	0
CASRINYGYTF										5.88661e-20											1										Inf											0	0	0	0	0	0	0	0
CASSEYRGGGSTSDTQYF										1.65085e-19											1										Inf											0	0	0	0	0	0	0	0
CASSSRQGEGYTF										1.65085e-19											1										Inf											0	0	0	0	0	0	0	0
CASSSRPGHPYGYTF										4.6317e-19											1										Inf											0	0	0	0	0	0	0	0
CAWSVRRGGPEAFF										4.6317e-19											1										Inf											0	0	0	0	0	0	0	0
CASSGRPGGVGGYTF										1.31372e-18											1										Inf											0	0	0	0	0	0	0	0
CASSSRQGALDGYTF										3.65043e-18											1										Inf											0	0	0	0	0	0	0	0
CATTPTVGNIQYF										3.65043e-18											1										Inf											0	0	0	0	0	0	0	0
CASKRGTNTEAFF										1.01526e-17											1										Inf											0	0	0	0	0	0	0	0
CASSLQGAPTYEQYF										1.01526e-17											1										Inf											0	0	0	0	0	0	0	0
CASSLVGRGYGYTF										1.01526e-17											1										Inf											0	0	0	0	0	0	0	0
CASSPQGLENTIYF										2.79913e-17											1										Inf											0	0	0	0	0	0	0	0
CASSQGRGLAEAFF										2.79913e-17											1										Inf											0	0	0	0	0	0	0	0
CASSPYRAYEQYF										2.79913e-17											1										Inf											0	0	0	0	0	0	0	0
CSARGRGDFLNEQFF										7.94703e-17	0.000183176		0.000770973	6.00642e-15				1.69578e-102	0	0	7										Inf	Inf		Inf	Inf				Inf	Inf	Inf	0	0	0	0	0	0	0	0
CASSLQVPNEQFF										2.25637e-16											1										Inf											0	0	0	0	0	0	0	0
CASSPRRGLGQLNFYEQYF										6.29029e-16											1										Inf											0	0	0	0	0	0	0	0
CASSYSAGGTDGYTF										6.29029e-16											1										Inf											0	0	0	0	0	0	0	0
CASSEGRGGTGVNSPLHF										6.29029e-16											1										Inf											0	0	2	0	0	0	0	0
CASSPGTDYQPQHF										1.75485e-15											1										Inf											0	0	0	0	0	0	0	0
CSAALRLRTDSNQPQHF										1.75485e-15											1										Inf											0	0	0	0	0	0	0	0
CASSVRDRGPFGYTF										1.75485e-15											1										Inf											0	0	0	0	0	0	0	0
CASSSSSGLSELFF										4.85704e-15	2.05131e-06										2										Inf	Inf										0	0	0	0	0	0	0	0
CASSPRGQGKGGASYNEQFF										4.85704e-15											1										Inf											0	0	0	0	0	0	0	0
CASRGASQETQYF										4.85704e-15											1										Inf											0	0	0	0	0	0	0	0
CASSPNRGDYGYTF										4.85704e-15											1										Inf											0	0	0	0	0	0	0	0
CSAREQIGAEAFF										1.38007e-14			1.528e-08		0.00427821		0.245847				3										Inf			Inf		Inf		Inf				0	0	0	0	0	0	0	0
CASSSGQGSSSLYGYTF										3.92143e-14											1										Inf											0	0	0	0	0	0	0	0
CASSLDHGQQETQYF										1.11431e-13											1										Inf											0	0	0	0	0	0	0	0
CASSRDYGYTF										2.09309e-12											1										54.166											0	0	0	0	0	1	0	0
CASSSDRKGYTF										3.11503e-13		0		2.85594e-24	0.000263987						4										Inf		Inf		Inf	Inf						0	0	0	0	0	0	0	0
CASSSPEADSYNEQFF										3.11503e-13											1										Inf											0	0	0	0	0	0	0	0
CASSLRGGGGTDTQYF										3.11503e-13											1										Inf											0	0	0	0	0	0	0	0
CASSLTDPQYF										8.71288e-13	9.49244e-06	4.29321e-08		0	0						5										Inf	Inf	Inf		Inf	Inf						0	0	0	0	0	0	0	0
CAWRFRDRGSGNTIYF	3.13861e-86	2.02104e-09				4.33233e-24	1.05151e-38			1.45672e-11	0.000265537										6	335.97	42.03				86.654	145.46			50.399	16.794										219	21	0	0	0	1	82	112
CASSSGLSGDTQYF						1.25788e-67			3.26535e-17	1.45672e-11											3						234.488			73.29	50.399											0	0	0	0	0	1	222	0
CASSFGTGKLNTGELFF										8.71288e-13											1										Inf											0	0	0	0	0	0	0	0
CASSTSPGDYGYTF										8.71288e-13											1										Inf											0	0	0	0	0	0	0	0
CASSPRQGAPYGYTF										2.38292e-12											1										Inf											0	0	0	0	0	0	0	0
CASSLGMNEKLFF										2.38292e-12											1										Inf											0	0	0	0	0	0	0	0
CASSPQEGFGQFF										2.38292e-12											1										Inf											0	0	0	0	0	0	0	0
CASARPFNTEAFF										2.38292e-12											1										Inf											0	0	0	0	0	0	0	0
CASTPGTSGGPRTGELFF										2.38292e-12											1										Inf											0	0	0	0	0	0	0	0
CASSARAATGLLYGYTF	2.88258e-52	1.08182e-10	2.71979e-06		7.18433e-35	0.0769661	2.39329e-05		1.61595e-246	0.0017101		1.11076e-24									5	16.324	5.539	3.518		10.874	1.737	3.276		66.755	2.741		9.149									180	47	48	1	166	17	28	43
CASSLRDREQYF										6.5304e-12											1										Inf											0	0	0	0	0	0	0	0
CATSSPRTGGSYGYTF										6.5304e-12											1										Inf											0	0	0	0	0	0	0	0
CASGRPGTREDTQYF										6.5304e-12											1										Inf											0	0	0	0	0	0	0	0
CASRTRPPLHF										6.5304e-12											1										Inf											0	0	0	0	0	0	0	0
CASNSRGGYAYGYTF										6.5304e-12											1										Inf											0	0	0	0	0	0	0	0
CASSQLGRVSYGYTF										1.80552e-11											1										Inf											0	0	0	0	0	0	0	0
CASSFGNRGNQPQHF										1.80552e-11											1										Inf											0	0	0	0	0	0	0	0
CSASPDFSEAFF										1.80552e-11											1										Inf											0	0	0	0	0	0	0	0
CSARGRGSSLNEQFF							3.86806e-50	9.01158e-50	1.864e-06	4.99786e-11				1.73613e-19	1.51235e-109			0	0	3.2626e-17	9							Inf	Inf	Inf	Inf				Inf	Inf			Inf	Inf	Inf	0	0	0	0	0	0	0	139
CAISERGTGGNYGYTF										4.99786e-11											1										Inf											0	0	0	0	0	0	0	0
CASSSRQGSLYGYTF										4.99786e-11											1										Inf											0	0	0	0	0	0	0	0
CASSPRTSSGAPTEAFF										4.99786e-11											1										Inf											0	0	0	0	0	0	0	0
CATSRDQSVNYNEQFF										4.99786e-11											1										Inf											0	0	0	0	0	0	0	0
CASSWSGFLGPQHF										1.40333e-10											1										Inf											0	0	0	0	0	0	0	0
CSASSGQGTFSPQHF										1.40333e-10											1										Inf											0	0	0	0	0	0	0	0
CASSLGENSGNTIYF										1.40333e-10											1										Inf											0	0	0	0	0	0	0	0
CASSSTGQGADYTF										3.81783e-10	6.94563e-31	3.01917e-21		3.71427e-15							4										Inf	Inf	Inf		Inf							0	0	0	0	0	0	2	0
CASGEVYEQYF										3.81783e-10				0.00464132							2										Inf				Inf							0	0	0	0	0	0	0	0
CATSARQGAVYGYTF										3.81783e-10				0.00115824							2										Inf				Inf							0	0	0	0	0	0	0	0
CATATRTGVLYGYTF										3.81783e-10											1										Inf											0	0	0	0	0	0	0	0
CASPYPDRPRGDYGYTF										3.81783e-10											1										Inf											0	0	0	0	0	0	0	0
CASSPPWGGDEQFF										3.81783e-10											1										Inf											0	0	0	0	0	0	0	0
CASVSRTSTDTQYF										3.81783e-10			0.000770973								2										Inf			Inf								0	0	0	0	0	0	0	0
CASSAGQGYGYTF										3.81783e-10											1										Inf											0	0	0	0	0	0	0	0
CSARAGGEGTDTQYF										1.06031e-09		8.54155e-11									2										Inf		Inf									0	0	0	0	0	0	0	0
CSARTGGTEAFF										1.06031e-09											1										Inf											0	0	0	0	0	0	0	0
CASSNSYEQYF										1.06031e-09											1										Inf											0	0	0	0	0	0	0	0
CASSGRNSYEQYF										1.06031e-09											1										Inf											0	0	0	0	0	0	0	0
CASSARSGTVYGYTF										1.06031e-09											1										Inf											0	0	0	0	0	0	0	0
CASSTGQGAGEQYF			0.212905	9.63408e-05	0.0106671	0.098642	1.83565e-22	0.0186409	0.0120302	0.889802	0.454023		0.000670656	5.12327e-07	8.67008e-06	4.22703e-173	1.44648e-130	3.95689e-17	3.40203e-52	4.53191e-68	4			1.343	2.315	1.722	0.638	4.958	1.636	1.787	0.931	0.82		1.87	2.346	2.2	16.413	12.622	3.705	6.618	8.066	1	1	41	51	59	38	23	145
CASSPSNGLGAFF										2.96492e-09			5.93481e-09								2										Inf			Inf								0	0	0	0	0	0	0	0
CASSLRKASGTGELFF										2.96492e-09											1										Inf											0	0	0	0	0	0	0	0
CASSLSGILGELFF										2.96492e-09											1										Inf											0	0	0	0	0	0	0	0
CSAVGGRMYQETQYF										2.96492e-09											1										Inf											0	0	0	0	0	0	0	0
CASRRGTYEQYF										8.15297e-09		6.13989e-07			1.99495e-37						3										Inf		Inf			Inf						0	0	0	0	0	0	0	0
CASSLSGGEYYGYTF										8.15297e-09											1										Inf											0	0	0	0	0	0	0	0
CASSLELGDTEAFF										8.15297e-09											1										Inf											0	0	0	0	0	0	0	0
CASRRWTSGSGTDTQYF										8.15297e-09											1										Inf											0	0	0	0	0	0	0	0
CASSGRTGGVRGYTF										8.15297e-09											1										Inf											0	0	0	0	0	0	0	0
CASSLSWHITGELFF										8.15297e-09											1										Inf											0	0	0	0	0	0	0	0
CASSPREGAVYGYTF										8.15297e-09											1										Inf											0	0	0	0	0	0	0	0
CASSLGGGSYEQYF										2.63664e-07											1										31.691											0	0	0	0	0	1	0	0
CASSGRQGAPFGYTF										2.28306e-08											1										Inf											0	0	0	0	0	0	0	0
CASSLLHGQPQHF										2.28306e-08											1										Inf											0	0	0	0	0	0	0	0
CASSLAALNEKLFF										2.28306e-08											1										Inf											0	0	0	0	0	0	0	0
CATSRGLGYTF										6.50281e-08			2.46621e-205	1.73613e-19	1.19252e-28						4										Inf			Inf	Inf	Inf						0	0	0	0	0	0	0	0
CASSPGTKNIQYF										1.80239e-07		6.58215e-99	0.0354875								3										Inf		Inf	Inf								0	0	0	0	0	0	0	0
CASSLGQDTEAFF										1.80239e-07											1										Inf											0	0	0	0	0	0	0	0
CASSYSLRADYGYTF										1.80239e-07											1										Inf											0	0	0	0	0	0	0	0
CASSLGPPETQYF										1.80239e-07											1										Inf											0	0	0	0	0	0	0	0
CSARSGQRPYTF										1.80239e-07											1										Inf											0	0	0	0	0	0	0	0
CASRRDEGDTQYF										1.80239e-07			2.30235e-59								2										Inf			Inf								0	0	0	0	0	0	0	0
CASSGGQGLNSPLHF	0.0100256		7.96717e-09		3.19895e-31	7.17616e-09	4.75278e-08		0.00126215	0.000641873	0.345804	0.0780667	0.0883559	1.88559e-10	3.07078e-09	1.33037e-11	1.90846e-234	1.78405e-10	0.00196547	0.0228217	1	0.548		0.185		4.261	0.22	0.212		0.426	0.389	0.823	0.667	0.774	0.28	0.3	2.353	12.859	2.327	1.577	1.423	24	0	10	3	256	67	14	11
CASLDGTGYNEQFF										4.97481e-07											1										Inf											0	0	0	0	0	0	0	0
CAWSVGTSPLHF										4.97481e-07											1										Inf											0	0	0	0	0	0	0	0
CAWRAKGRWDEQFF										4.97481e-07											1										Inf											0	0	0	0	0	0	0	0
CASIEGTTNEKLFF										4.97481e-07											1										Inf											0	0	0	0	0	0	0	0
CASSSTSFRGEGYTF										4.97481e-07											1										Inf											0	0	0	0	0	0	0	0
CATTHSYEQYF										4.97481e-07											1										Inf											0	0	0	0	0	0	0	0
CASSQRQGGLDGYTF										1.36803e-06		1.37442e-16									2										Inf		Inf									0	0	0	0	0	0	0	0
CASSLRQGFLQPQHF										1.36803e-06			1.10624e-12								2										Inf			Inf								0	0	0	0	0	0	0	1
CASSQETPRMSFDTEAFF										1.36803e-06											1										Inf											0	0	0	0	0	0	0	0
CASTSRQGAIYGYTF										1.36803e-06											1										Inf											0	0	0	0	0	0	0	0
CASISGGGTEAFF										1.36803e-06											1										Inf											0	0	0	0	0	0	0	0
CASSQYTEAFF										1.36803e-06											1										Inf											0	0	0	0	0	0	0	0
CASSSREGQLHGYTF										1.36803e-06											1										Inf											0	0	0	0	0	0	0	0
CASSYSTRSGGTIYF										1.36803e-06											1										Inf											0	0	0	0	0	0	0	0
CSATRGLVGGISQPQHF										3.74986e-06											1										Inf											0	0	0	0	0	0	0	0
CASSPREGFGYTF										3.74986e-06											1										Inf											0	0	0	0	0	0	0	0
CASTMSRGGYYTDTQYF										3.74986e-06											1										Inf											0	0	0	0	0	0	0	0
CASSLAPINQPQHF										3.74986e-06											1										Inf											0	0	0	0	0	0	0	0
CASSTGEYGQLSSYNSPLHF										3.74986e-06											1										Inf											0	0	0	0	0	0	0	0
CASSTSRSPTTGELFF										3.74986e-06											1										Inf											0	0	0	0	0	0	0	0
CASTLTGSNQPQHF										3.74986e-06											1										Inf											0	0	0	0	0	0	0	0
CSVEGQASYNEQFF										3.74986e-06											1										Inf											0	0	0	0	0	0	0	0
CASYPWGSNQPQHF	3.13087e-10	0.000701053	0.00163849	0.0035802	0.00228201	0.023113	0.00112743	0.0148984	1.1901e-30	0.000203487	6.05742e-06	1.42719e-06	5.08105e-112	3.77003e-32	3.17577e-83	1.29377e-09	1.51467e-39	2.04479e-234	0	6.34925e-143	5	2.68	1.875	1.701	0.464	1.656	1.474	1.727	0.588	4.909	0.325	2.059	2.204	8.142	3.851	6.895	2.241	4.103	15.148	22.737	9.599	110	59	86	17	94	63	88	84
CASSEKGTGNTIYF	4.83197e-17	6.71932e-06	3.21463e-07			6.84557e-05	2.02024e-10		2.94226e-22	0.289418	2.32248e-05	0.000208078	0.177614	0.367372	0.0292625	1	0.0592627	0.00058119	3.00637e-16	4.75353e-05	4	8.381	4.311	4.409			3.328	5.681		10.751	1.576	3.599	3.326	1.585	0.739	1.957	1.055	1.885	2.853	6.183	3.135	71	28	46	4	5	13	41	57
CAWSVQANYGYTF									2.48537e-10	1.02972e-05											2									Inf	Inf											0	0	0	0	0	0	0	9
CASSYRGSGGYTF										1.02972e-05											1										Inf											0	0	0	0	0	0	0	0
CASSFRGGHGYTF										1.02972e-05											1										Inf											0	0	0	0	0	0	0	0
CASSYPGGLTGYTF										1.02972e-05											1										Inf											0	0	0	0	0	0	0	0
CATSRGGAYGYTF										1.02972e-05											1										Inf											0	0	0	0	0	0	0	0
CASSPNRGQVFGAYEQYF						1.05639e-14				0.69549											1						5.781				1.205											0	0	0	1	0	17	93	0
CASGSFQGGQPQHF										1.02972e-05											1										Inf											0	0	0	0	0	0	0	0
CASSPGTSGGPNTGELFF										1.02972e-05											1										Inf											0	0	0	0	0	0	0	0
CASSQTHRDFNEQFF										1.02972e-05											1										Inf											0	0	0	0	0	0	0	0
CSARVGRVDQPQHF										1.02972e-05					3.44594e-55						2										Inf					Inf						0	0	0	0	0	0	0	0
CASSQGEGISNSPLHF							6.67732e-11			2.77154e-05	1.46113e-30										3							Inf			Inf	Inf										0	0	0	2	1	0	0	29
CASSVGRDRGSGGYTF										2.77154e-05	2.15289e-08				0.000385551						3										Inf	Inf				Inf						0	0	0	0	0	0	0	0
CASSQGPPSNQPQHF										2.77154e-05	6.28444e-34										2										Inf	Inf										0	0	0	0	0	0	0	0
CASSIRDRRRYF										2.77154e-05	8.80102e-05										2										Inf	Inf										0	0	0	0	0	0	0	0
CASRPQGQGLHYGYTF										2.77154e-05											1										Inf											0	0	0	0	0	0	0	0
CASSLVREGGYTF										2.77154e-05											1										Inf											0	0	0	0	0	0	0	0
CASSSTGTGLPEQYF										2.77154e-05				2.22288e-12	0.000385551						3										Inf				Inf	Inf						0	0	0	0	0	0	0	0
CASMARTNEKLFF										2.77154e-05											1										Inf											0	0	0	0	0	0	0	0
CASSFSGQPNEKLFF										2.77154e-05											1										Inf											0	0	0	0	0	0	0	0
CASSGTGSYEQYF										2.77154e-05											1										Inf											0	0	0	0	0	0	0	0
CASSPDRGLDLHF										2.77154e-05											1										Inf											0	0	0	0	0	0	0	0
CASSPDRVVSYEQYF										2.77154e-05											1										Inf											0	0	0	0	0	0	0	0
CASSSKKSDRASNYGYTF										2.77154e-05											1										Inf											0	0	0	0	0	0	0	0
CSVEGTNYGYTF				4.75449e-43	5.28157e-05						0.000265537										3				178.273	18.856						16.794										0	0	0	103	17	1	3	0
CASSPGTGGNGELFF																0.0300762					1																Inf					0	0	0	0	0	0	0	1
CASSDRFYEQYF		1.43584e-10	7.12895e-33	6.70389e-17	8.27665e-10			1.67976e-55				3.59443e-06				0.0185765		0.000201955			8		Inf	Inf	Inf	Inf			Inf				Inf				Inf		Inf			0	21	93	38	29	0	0	7
CASSLSGHLSPLHF											2.08874e-07										1											Inf										0	0	0	0	0	0	0	0
CASTSPPGDYGYTF								1.59878e-182												0.0619457	1								Inf												Inf	0	0	0	0	0	0	0	0
CSAPGQGGYRGNQPQHF																	0.0424519	3.19707e-17	0.068527	0.0619457	2																	Inf	Inf	Inf	Inf	0	0	0	0	0	0	6	2
CARRKEILAGGGTDTQYF	9.03201e-06								8.93533e-27			9.08374e-05									3	9.7								41.21			8.446									19	2	7	0	0	3	5	3
CASSFGTGGNYGYTF	0.00227176		0.024232									0.00941981									1	6.125		4.149									4.968									12	2	10	1	5	3	4	5
CARNSEDYGYTF											3.41616e-26										1											Inf										0	0	0	0	0	0	2	0
CASSLGDRGYTEAFF													0.0671533		0.000133209	0.00580079	0.000244584		0.333092	4.36047e-05	4													6.254		15.359	11.043	15.868		3.378	17.507	3	0	5	0	8	1	3	4
CATSRGTEAFF											9.45524e-07		1.87685e-47		5.65334e-79						3											Inf		Inf		Inf						0	0	0	0	0	0	0	0
CASSLRTSGVYNEQFF															3.15098e-26						1															Inf						0	0	0	0	0	0	0	0
CASTLGGTRELFF												6.02378e-33									1												Inf									0	0	0	0	0	0	0	0
CASSYDSRPETQYF												8.09567e-16	4.4827e-18								2												Inf	Inf								0	0	0	0	0	0	0	0
CASSSRQGRPNGYTF												6.8382e-14	1.42408e-46								2												Inf	Inf								0	0	0	0	0	0	0	0
CASRGGGYSPLHF							2.52731e-22		3.71878e-22									0.0117458		0.00338601	4							Inf		Inf									Inf		Inf	0	0	0	0	0	0	0	61
CASSRREASYNSPLHF													0.0108473		0.0164098						2													Inf		Inf						0	0	0	0	0	0	0	0
CASSFNSDEQYF	1.26022e-10							1.28692e-06													2	Inf							Inf													25	0	0	0	3	0	1	0
CAISDRGTYEQYF											8.50084e-22		2.20732e-144	4.46475e-05	2.86631e-54						4											Inf		Inf	Inf	Inf						0	0	0	0	0	0	0	0
CASSFNQGLNSPLHF													3.1417e-33								1													Inf								0	0	0	0	0	0	0	0
CASSVLLMNTEAFF													0.0109618		0.0164098						2													8.83		8.158						0	1	0	0	0	1	0	0
CATTWGAYNEQFF								8.84663e-28													1								Inf													0	3	3	3	0	0	0	0
CATSRAKGPYGYTF								1.28692e-06													1								Inf													0	0	0	1	2	0	1	0
CSARDGGQGEQYF									4.60302e-12												1									Inf												0	0	0	0	0	0	0	0
CSARGPLRERQETQYF																			0.0870986	0.0104303	1																			Inf	Inf	0	0	0	0	0	0	0	0
CASPKGTSSEAFF												4.71232e-05		0.0427981							2												Inf		Inf							0	0	0	0	0	0	0	0
CASSIRYPGGKDGYTF											9.05757e-18										1											Inf										0	0	0	0	0	0	0	0
CASSSLGTGGKGYTF											3.12447e-30				0.00271361						2											Inf				Inf						0	0	0	0	1	0	0	0
CSARPRTSGGASTQYF								0.000232507					0.0209435	1.37758e-07		7.3828e-07	0.227879	0.010328			3								7.272					4.047	10.046		9.598	2.411	4.493			1	1	0	0	4	3	4	1
CASSVSGGVGNEQFF							4.553e-07				2.03614e-14										2							Inf				Inf										0	0	0	0	0	0	2	18
CASANGQGVEKLFF	4.31082e-07										9.45524e-07										2	Inf										Inf										16	7	1	0	0	0	0	0
CASRGAGGATYGYTF													0.00589062	7.63973e-08	4.42516e-07	0.000688179	0.84183	1.34447e-09	1.18029e-09	9.74862e-18	5													3.189	6.334	6.003	4.184	1.205	7.683	7.28	11.518	1	9	0	3	4	6	9	2
CASSSTYEQYF											1.01139e-08										1											Inf										0	0	0	0	0	0	0	0
CASSQEGLGGSPLHF																				0.000616251	1																				Inf	0	0	0	0	0	0	2	0
CASSNGDGETDTQYF														1.64659e-05						1.51969e-08	2														18.34						27.279	0	0	0	0	0	1	0	0
CASSRAEAPGYGYTF																	0.000511309				1																	Inf				0	0	0	0	0	0	2	1
CAISESGRAKGSYEQYF													0.0523478			0.0185765		0.000538955	0.0080203		3													Inf			Inf		Inf	Inf		0	0	0	1	0	0	0	1
CASSYGQGNYGYTF							3.19647e-36	1.42902e-278	8.87783e-25									1.62822e-16		1.22478e-59	5							Inf	Inf	Inf									Inf		Inf	0	0	0	0	0	0	6	100
CAIKGAYNTDTQYF															0.000385551	1.47033e-16	0.000367645	2.63317e-07			4															Inf	Inf	Inf	Inf			0	0	1	0	0	0	0	0
CASSQQETQYF																	0.000233973				1																	Inf				0	0	0	0	0	0	0	0
CSATDRDNYGYTF																	0.0182554				1																	Inf				0	0	0	0	0	0	0	0
CASSLMGQPQHF								0.000338895				7.22695e-90	0.0744692		1.35446e-05		0.00242214	2.21294e-18		0.0308916	6								Inf				Inf	Inf		Inf		Inf	Inf		Inf	1	0	0	0	5	0	3	0
CASSLLDNYEQYF												1.17221e-14									1												Inf									0	0	0	0	0	0	0	0
CASSLDSQPQHF												7.35351e-09									1												Inf									0	0	0	0	0	0	0	0
CASSQDRGGGYEQFF											0.00250596	0.000194374									1											4.317	5.665									0	0	0	0	0	5	1	0
CAISESGGDNGYTF											8.80102e-05	8.66757e-06		2.46486e-09							3											Inf	Inf		Inf							0	0	0	0	0	0	0	0
CASSPTSGGTYEQYF													1.48585e-15	7.69118e-15	2.05006e-26	3.68883e-17	6.85971e-08	1.68382e-25	8.05922e-15	2.55199e-28	8													14.183	13.877	22.966	15.75	8.463	23.08	13.46	23.532	1	4	5	1	8	4	4	2
CASSLRDRGRFF											1.45209e-29										1											Inf										0	0	0	0	0	0	0	0
CASSGQGNTEAFF											0.000183176										1											Inf										7	0	0	0	0	0	0	0
CASSQGGGRGLKGYTF																0.0793339	9.36493e-09				1																Inf	Inf				1	0	0	1	0	0	0	0
CSARDYGGGGRYPYEQYF	2.39992e-23	1.17332e-94					2.20644e-13														3	Inf	Inf					Inf														57	198	0	0	5	0	0	36
CAWSDLAGGQTGELFF											2.18194e-10										1											Inf										0	0	0	0	0	0	0	0
CASSGSGGAKNIQYF						2.46336e-06			1.63602e-07								0.00846526		0.0683495		3						23.213			32.171								10.733		7.039		2	6	0	0	0	1	22	2
CAISGIQGKESEGYTF																			0.0479093		1																			Inf		0	0	1	0	0	0	3	0
CASGDRPQHF													0.0169297								1													Inf								3	0	0	0	1	0	1	0
CSVSTGTSSNQPQHF															0.153575		0.829586	4.1067e-13		1	1															2.111		1.26	11.134		1.077	0	0	1	2	7	5	1	0
CASSGGQGTYSPLHF														0.0427981		0.00247231	7.28973e-10		0.000477961		4														Inf		Inf	Inf		Inf		5	0	0	0	0	0	0	0
CSASETDYGYTF													6.54714e-09	0.0416485					0.000330215		3													Inf	Inf					Inf		0	1	0	0	0	0	0	0
CASSFHRDSPLHF								0.0501363					0.168867				0.0494106	1.0902e-05	0.788103	0.599127	1								3.635					2.575				3.655	8.429	1.408	1.683	3	1	0	3	3	3	6	0
CATSEHMTSNYGYTF		5.572e-27																			1		Inf																			1	56	0	0	5	0	0	0
CSARVETADNSPLHF															0.0237228		0.0518326	0.0083527			2															Inf		Inf	Inf			0	0	0	1	1	0	0	0
CSASPDRGSSYEQYF													6.42828e-09	2.38012e-20	7.12455e-13	1.49572e-12	0.071324	5.07091e-21	7.10614e-14	4.29827e-06	7													11.29	23.029	15.852	15.52	3.266	24.945	16.066	8.531	0	1	0	0	0	3	3	0
CSARWEANYGYTF														0.000852857	0.113737		0.415587	0.0281784			1														7.422	3.359		2.099	4.493			1	0	0	1	4	2	0	0
CASSPRQGATGELFF														0.0427981			9.47803e-07	1.38678e-09	0.000477961	0.043326	5														Inf			Inf	Inf	Inf	Inf	1	1	0	1	0	0	0	0
CASSFPKWSSYEQYF															2.0321e-24	9.13796e-100	1.62939e-27	1.84278e-45	0.0683495	1.51013e-12	5															Inf	Inf	Inf	Inf	Inf	Inf	0	0	0	0	0	0	0	0
CSARAFQGARMNTEAFF													0.0744692		4.89721e-08	0.0300762					2													Inf		Inf	Inf					0	0	1	0	0	0	0	0
CASSSGPQETQYF																	0.0251925				1																	8.632				0	0	1	1	1	1	0	0
CASSKGGGRTDTQYF																0.0793339	1.06292e-12	0.00556597	4.48126e-07	6.73662e-07	4																Inf	Inf	Inf	Inf	Inf	0	0	0	0	0	0	0	0
CASSYRQGDGYTF													8.98977e-10								1													Inf								0	0	0	0	0	0	0	0
CSATQGPYGYTF													0.00714068								1													Inf								1	0	0	0	0	0	0	0
CASSPGTGSGANVLTF													0.0354875								1													Inf								0	0	0	0	0	0	0	0
CSASQTGEDTQYF								1.07995e-05					0.0744692								1								Inf					Inf								0	0	0	0	1	0	0	0
CASSIRQTSGANVLTF																0.0185765	0.00355272			0.0104303	3																Inf	Inf			Inf	0	0	0	0	1	0	0	0
CSATTLVDTQYF	1.45998e-60	1.00039e-42																			2	239.933	186.845																			155	93	0	0	0	1	0	0
CASSLSYGYTF				2.74376e-103	6.67069e-17																2				420.479	62.157																0	0	0	243	56	1	0	0
CASSAGTGAYEQYF						1.19655e-193		0	1.51266e-32												3						66.68		194.397	16.475												0	0	0	0	0	11	682	0
CASSLQRTEAFF							0.000255728														1							Inf														0	0	0	0	0	0	0	10
CSARDSSNYGYTF								0.000338895													1								Inf													0	0	0	0	0	0	0	0
CASSDRATNEKLFF									1.25815e-18												1									Inf												0	0	0	0	0	0	0	0
CASSQDPRGPYGYTF															3.03954e-06						1															Inf						0	0	0	0	0	0	0	0
CASSLALDYGYTF															0.00658748						1															Inf						0	1	0	0	0	0	0	0
CASSRDLKNGYTF															0.0107878						1															Inf						0	0	0	0	0	0	0	0
CSGDGGAGYGYTF															0.0107878	0.0300762				0.00762111	3															Inf	Inf				Inf	0	0	0	0	0	0	3	0
CASSEGSPSVTWRETQYF															0.0379606						1															Inf						0	0	0	0	0	0	0	0
CATSSRTGEGYTF																0.000291517	1.83431e-46				2																Inf	Inf				0	1	0	0	1	0	0	0
CATSREESSEQYF																0.000451808	0.00710478				2																Inf	Inf				1	0	0	0	0	0	1	0
CSADSGGQNTGELFF																0.00689754					1																Inf					0	0	0	1	0	0	2	1
CAISRTGGGFYEQYF																0.0185765					1																Inf					0	0	0	0	1	0	0	0
CSARVLRGASDIETQYF																0.0300762			0.0115443		2																Inf			Inf		0	0	0	0	0	0	0	0
CAIRVSPLTDTQYF																		3.1764e-11			1																		Inf			0	0	0	0	0	0	0	0
CASSPSTDTQYF																		2.00594e-08	0.143235		1																		Inf	Inf		0	0	0	0	0	0	0	0
CASSLIIGANYNEQFF																0.0606512		0.00137121		0.0619457	1																Inf		Inf		Inf	0	0	0	0	0	0	0	0
CASSLLAGGTDTQYF																			5.62832e-229		1																			Inf		1	0	1	0	0	0	0	0
CASSEAGAGSQPQHF																			0.0163663		1																			Inf		0	0	0	0	0	0	0	0
CASRRGQDTLYGYTF												0									1												Inf									0	0	0	0	0	0	0	0
CSARETGLSNQPQHF												2.6993e-254		2.89532e-55							2												Inf		Inf							0	0	0	0	0	0	0	0
CSANRGGTLGNTIYF												5.02888e-164									1												Inf									0	0	0	0	0	0	0	0
CATSSRAGALYGYTF												1.13071e-149		2.87783e-135							2												Inf		Inf							0	0	0	0	0	0	0	0
CASSPREAGVGGYTF												1.58257e-142									1												Inf									0	0	0	0	0	0	0	0
CASALRGGDLNYGYTF												1.40826e-140									1												Inf									0	0	0	0	0	0	0	0
CSARDLNTQYF												1.77617e-119									1												Inf									0	0	0	0	0	0	0	0
CASSEYRPSPLHF												1.59453e-113									1												Inf									0	0	0	0	0	0	0	0
CASSLRRASGLGDTQYF												3.55631e-105	1.86774e-23								2												Inf	Inf								0	0	0	0	0	0	0	0
CASSYRTGGLEGYTF												8.27732e-105									1												Inf									0	0	0	0	0	0	0	0
CASSYSRGSLYGYTF												4.7989e-102									1												Inf									0	0	0	0	0	0	0	0
CSARVVGARLTDTQYF												2.82537e-101									1												Inf									0	0	0	0	0	0	0	0
CASSELMGSYEQYF												9.777e-98									1												Inf									0	0	0	0	0	0	0	0
CATSDRGILTDTQYF											2.08874e-07	1.36477e-94									2											Inf	Inf									0	0	0	0	0	0	0	0
CSARRTGFSTDTQYF												2.04253e-93									1												Inf									0	0	0	0	0	0	0	0
CSAVLRGRVDEQFF												1.20486e-90									1												Inf									0	0	0	0	0	0	0	0
CASSPRGANPNYGYTF												1.67863e-85									1												Inf									0	0	0	0	0	0	0	0
CSARVGDRGTDTQYF												5.7534e-74									1												Inf									0	0	0	0	0	0	0	0
CSARPRSGTSTGQPQHF												5.41752e-72									1												Inf									0	0	0	0	0	0	0	0
CASSPPSGSNQPQHF												2.90784e-61									1												Inf									0	0	0	0	0	0	0	0
CASSSRQGAEGYTF												2.57374e-57									1												Inf									0	0	0	0	0	0	0	0
CASSSRGSNGYTF												1.55351e-56									1												Inf									0	0	0	0	0	0	0	0
CSARDGGRSEKLFF												3.44832e-52									1												Inf									0	0	0	0	0	0	0	0
CSARMGHEQFF												2.08657e-51									1												Inf									0	0	0	0	0	0	0	0
CASSLEAGQAFF												2.98088e-50									1												Inf									0	0	0	0	0	0	0	0
CASSPRGQGGYTF												2.98088e-50									1												Inf									0	0	0	0	1	0	0	0
CASSIGASGVQETQYF												6.48595e-46									1												Inf									0	0	0	0	0	0	0	0
CASSSGTGGGLRGYTF												6.48595e-46									1												Inf									0	0	0	0	0	0	0	0
CASSAIGEKLFF												5.80772e-42									1												Inf									0	0	0	0	0	0	0	0
CASSLETVAKQYF												2.20158e-40									1												Inf									0	0	0	0	0	0	0	0
CASSLVGGSYGYTF												1.28027e-39	1.39549e-10	0.0029175							3												Inf	Inf	Inf							0	0	0	0	1	0	0	0
CASSFRGQPQHF												1.28027e-39									1												Inf									0	0	0	0	0	0	0	0
CASKPLGPAALAEAFF												3.12612e-39		2.22288e-12							2												Inf		Inf							0	0	0	0	0	0	0	0
CSASTGNTEAFF												7.63667e-39									1												Inf									0	0	0	0	0	0	0	0
CASSLAGSYTGELFF												4.47173e-38									1												Inf									0	0	0	0	0	0	0	0
CASSLRTGGQGQPQHF												4.47173e-38									1												Inf									0	0	0	0	0	0	0	0
CATSSRQGAIYGYTF												4.47173e-38									1												Inf									0	0	0	0	0	0	0	0
CASSSSRGGPYEQYF												2.64292e-35									1												Inf									0	0	0	0	0	0	0	0
CASSLNGAPNTEAFF												2.50718e-33									1												Inf									0	0	0	0	0	0	0	0
CASSIQSYGYTF												6.02378e-33									1												Inf									0	0	0	0	0	0	0	0
CASSPMNYGYTF												2.21093e-31									1												Inf									0	0	0	0	0	0	0	0
CSARGPGQPLHF												2.21093e-31									1												Inf									0	0	0	0	0	0	0	0
CSARLAGRDTDTQYF												5.42053e-31									1												Inf									0	0	0	0	0	0	0	0
CASSPREGTPYGYTF												3.31607e-30									1												Inf									0	0	0	0	0	0	0	0
CSASRGQYSNQPQHF												1.99576e-29									1												Inf									0	0	0	0	0	0	0	0
CASSWGTGGMNQPQHF												4.89792e-29									1												Inf									0	0	0	0	0	0	0	0
CASSQGPQGAGRGGYTF												1.18352e-28	7.08234e-57								2												Inf	Inf								0	0	0	0	0	0	0	0
CASSLGQGFTEAFF												1.18352e-28									1												Inf									0	0	0	0	0	0	0	0
CASSFSGSLNTEAFF												7.13984e-28									1												Inf									0	0	0	0	0	0	0	0
CASSGRLGGYTF												7.13984e-28									1												Inf									0	0	0	0	0	0	0	0
CASSSQATGELFF												1.7284e-27									1												Inf									0	0	0	0	0	0	0	0
CASSSSGGNSYEQYF												1.7284e-27									1												Inf									0	0	0	0	0	0	0	0
CASSGQATGNTIYF												1.05953e-26									1												Inf									0	0	0	0	0	0	0	0
CASSIDGGGGTISNQPQHF												2.60467e-26									1												Inf									0	0	0	0	0	0	0	0
CSAREVVPGSPLHF												1.55336e-25									1												Inf									0	0	0	0	0	0	0	0
CASSQTGGRGDTQYF												5.84643e-24									1												Inf									0	0	0	0	0	0	0	0
CASSLQIGGPDTQYF												1.40175e-23		4.01017e-15							2												Inf		Inf							0	0	0	0	0	0	0	0
CASSFKAKTGELFF												1.40175e-23									1												Inf									0	0	0	0	0	0	0	0
CASSPRQGTIYGYTF												1.40175e-23	3.92618e-25								2												Inf	Inf								0	0	0	0	0	0	0	0
CASSLTPNEQFF												3.45095e-23									1												Inf									0	0	0	0	0	0	0	0
CASSLGRGQGYQPQHF												8.39209e-23									1												Inf									0	0	0	0	0	0	0	0
CASTTSGGVSDTQYF												8.39209e-23									1												Inf									0	0	0	0	0	0	0	0
CASSPTGPVGNTIYF												2.06691e-22									1												Inf									0	0	0	0	0	0	0	0
CASSPGQGYGYTF												5.88925e-17			2.71818e-16						2												20.155			15.257						0	0	0	0	0	4	0	0
CASAWMIRDEQYF												1.26935e-21									1												Inf									0	0	0	0	0	0	0	0
CASAPGAGNQPQHF												3.01917e-21									1												Inf									0	0	0	0	0	0	0	0
CASDWGTGAHQPQHF												3.01917e-21									1												Inf									0	0	0	0	0	0	0	0
CASSYRGDYGYTF												3.01917e-21									1												Inf									0	0	0	0	0	0	0	0
CASSVGTVYGYTF												1.85517e-20									1												Inf									0	0	0	0	1	0	0	0
CASSPRTGTFYGYTF												2.81017e-19									1												Inf									0	0	0	0	0	0	0	0
CASSYLGANGYTF												1.72697e-18									1												Inf									0	0	0	0	0	0	0	0
CASSYRQGGIYGYTF												4.21213e-18									1												Inf									0	0	0	0	0	0	0	0
CSATKTGLNQPQHF												4.21213e-18									1												Inf									0	0	0	0	0	0	0	0
CASSSRAGGRDTQYF											0.000383634	9.86275e-18									2											Inf	Inf									6	0	0	0	0	0	0	0
CASSLIPQGELFF												9.86275e-18	0.0233842	3.71427e-15							3												Inf	Inf	Inf							0	0	0	0	0	0	0	0
CASSQSFEAFF												9.86275e-18	0.00188891								2												Inf	Inf								0	0	0	0	0	0	0	0
CASGDRGHGYTF												9.86275e-18									1												Inf									0	0	0	0	0	0	0	0
CASGDSYEQYF												9.86275e-18									1												Inf									0	0	0	0	0	0	0	0
CASTPRRGSREAFF												9.86275e-18									1												Inf									0	0	0	0	0	0	0	0
CASSWSGHLSGQYF												2.40962e-17									1												Inf									0	0	0	0	0	0	0	0
CASSYPGPRVLSYEQYF												2.40962e-17									1												Inf									0	0	0	0	0	0	0	0
CRSPGGLGYEQYF												5.88925e-17									1												Inf									0	0	0	0	0	0	0	0
CASSGRGGLTYEQYF							4.35664e-24	5.36029e-06				1.37442e-16	1.006e-19	1.90176e-124	3.11372e-108					3.63536e-253	7							Inf	Inf				Inf	Inf	Inf	Inf					Inf	0	0	0	0	0	0	0	66
CSARVGNSNQPQHF			2.49415e-28									1.37442e-16									2			Inf									Inf									0	0	80	2	2	0	0	2
CASRGRGGALEQYF												1.37442e-16									1												Inf									0	0	0	0	0	0	0	0
CASSPRQGHLDGYTF												1.37442e-16									1												Inf									0	0	0	0	0	0	0	0
CASSSRTGNYNGYTF												1.37442e-16									1												Inf									0	0	0	0	0	0	0	0
CASSSSQGAHYGYTF												1.37442e-16									1												Inf									0	0	0	0	0	0	0	0
CASNQGSDNYGYTF												8.09567e-16			0.0164098						2												Inf			Inf						0	0	0	0	0	0	0	0
CASSMRTGALNGYTF												8.09567e-16									1												Inf									0	0	0	0	0	0	0	0
CASSPRDRGSGNTIYF												8.09567e-16			0.000153294						2												Inf			Inf						0	0	0	0	0	0	0	0
CASSYGPSTYGYTF												8.09567e-16									1												Inf									0	0	0	0	0	0	0	0
CSARDVTNGYF												8.09567e-16									1												Inf									0	0	0	0	0	0	0	0
CASSPSVGTGGRETQYF												2.00036e-15									1												Inf									0	0	0	0	0	0	0	0
CASSLTDRNRGLGGYTF											9.45524e-07	4.82037e-15			0.0379606						3											Inf	Inf			Inf						0	0	0	0	0	0	0	0
CASESRAGANVLTF												4.82037e-15									1												Inf									0	0	0	0	0	0	0	0
CASSVDGSAGELFF												4.82037e-15									1												Inf									0	0	2	0	0	0	0	0
CASRPGQEDTGELFF												1.17221e-14									1												Inf									0	0	0	0	0	0	0	0
CASSDGRGDGYTF												1.17221e-14									1												Inf									0	0	0	0	0	0	0	0
CASSFKGASTEAFF												2.85215e-14									1												Inf									0	0	0	0	0	0	0	0
CASSQNGQFGSGYTF												2.85215e-14									1												Inf									0	0	0	0	0	0	0	0
CASSENRNEAFF												6.8382e-14	5.22991e-27	0.0427981	1.39298e-13						4												Inf	Inf	Inf	Inf						0	1	0	0	0	0	0	0
CASRLAGQETQYF												6.8382e-14									1												Inf									1	0	0	0	0	0	0	0
CASSEVTAMNTEAFF												6.8382e-14									1												Inf									0	0	0	0	0	0	0	0
CASSEARGQPQHF						0.000103352						1.65388e-13									2						Inf						Inf									0	0	0	0	0	0	13	0
CASSPRTGGSFSYTF												1.65388e-13									1												Inf									0	0	0	0	0	0	0	0
CASSQMTGLNTEAFF												4.0911e-13									1												Inf									0	0	0	0	0	0	0	0
CASSLYNQPQHF											1.39833e-50	9.90486e-13									2											Inf	Inf									0	0	0	0	0	0	0	0
CASSSSGASYEQYF												9.90486e-13	0								2												Inf	Inf								0	0	0	0	0	0	0	0
CASSPRDPEQYF												9.90486e-13									1												Inf									0	0	0	0	0	0	0	0
CSAKTGVNTEAFF												9.90486e-13									1												Inf									0	0	0	0	0	0	0	0
CAGVDIHGGELFF												2.38347e-12									1												Inf									5	0	0	0	0	0	0	0
CASSLGTGGPNQPQHF												1.28631e-08						0.7819		1	1												11.186						1.404		0.925	0	0	2	0	0	4	0	0
CASSLRQGQLYGYTF												2.38347e-12		0.00115824							2												Inf		Inf							0	0	0	0	0	0	0	0
CASNDNAGQTSTDTQYF												2.38347e-12									1												Inf									0	0	0	0	0	0	0	0
CASSLGLPEGYTF												2.38347e-12									1												Inf									0	0	0	0	0	0	0	0
CASSLLNYGYTF												2.38347e-12									1												Inf									0	0	0	0	0	0	0	0
CASSPEGGPNNEQFF												5.81918e-12	1.19997e-33								2												Inf	Inf								0	0	0	0	0	0	0	0
CASSLEGSAGYTF												5.81918e-12									1												Inf									0	0	0	0	0	0	0	0
CASSPRQGALYGYTF												5.81918e-12									1												Inf									0	0	0	0	0	0	0	0
CASSSRPGGVYGYTF												3.51798e-11	5.66092e-31								2												Inf	Inf								0	0	0	0	0	0	0	0
CASSPDRDYGYTF												3.51798e-11									1												Inf									0	0	0	0	0	0	0	0
CASSSRQGAWGYTF												3.51798e-11									1												Inf									0	0	0	0	0	0	0	0
CSVEQGLWGYTF												3.51798e-11									1												Inf									0	0	0	0	0	0	0	0
CASSLGTGAPTYEQYF											9.49244e-06	8.54155e-11		5.10201e-36	1.99649e-57						4											Inf	Inf		Inf	Inf						0	0	0	0	0	0	0	0
CSAKQGRGNSPLHF												8.54155e-11	4.21122e-147								2												Inf	Inf								0	0	0	0	0	0	0	0
CAISGTASGTRTVTQYF												8.54155e-11									1												Inf									0	0	0	0	0	0	0	0
CASSPRQGHGYTF												2.08813e-10		8.19451e-13							2												Inf		Inf							0	0	1	0	0	0	0	0
CASSRSGLLSPLHF												2.08813e-10									1												Inf									0	0	0	0	0	0	0	0
CASSGQGNYGYTF											7.52678e-149	5.01417e-10									2											Inf	Inf									0	0	0	0	0	0	0	0
CAISLLNEQFF												5.01417e-10									1												Inf									0	0	0	0	0	0	0	0
CASSEPRGGRPLGALHF												5.01417e-10									1												Inf									0	0	0	0	0	0	0	0
CASSILGQLREKLFF												5.01417e-10									1												Inf									0	0	0	0	0	0	0	0
CASSSTGYGQPQHF												5.01417e-10			1.10811e-20						2												Inf			Inf						0	0	0	0	0	0	0	0
CSARIGAANTEAFF												5.01417e-10									1												Inf									0	0	0	0	0	0	0	0
CASSTVNYGYTF											1.07226e-246	3.02092e-09									2											Inf	Inf									0	0	0	0	0	0	0	0
CASSYGAYNSPLHF												3.02092e-09		0.00485475							2												Inf		Inf							0	0	0	0	0	0	0	0
CASSEDKARTQPQHF												3.02092e-09									1												Inf									0	0	0	0	0	0	0	0
CASSPPQGGLLYGYTF												3.02092e-09									1												Inf									0	0	0	0	0	0	0	0
CSAQGQGAIRNQPQHF											2.15096e-189	7.35351e-09			6.80809e-73						3											Inf	Inf			Inf						0	0	0	0	0	0	0	0
CSARGGGQWDEKLFF						9.3936e-39					1.08284e-132	7.35351e-09									3						Inf					Inf	Inf									0	0	0	0	0	0	123	0
CASGLRGSTDTQYF												7.35351e-09	0.0165019								2												Inf	Inf								0	0	0	0	0	0	0	0
CASSLYRGTGELFF												1.76136e-08									1												Inf									0	0	0	0	0	0	0	0
CASSIQGGTGELFF												1.76136e-08									1												Inf									0	0	0	0	0	0	0	0
CASSQKGTTDTQYF												1.76136e-08									1												Inf									0	0	0	0	0	0	0	0
CASSRQGAWETQYF												1.76136e-08									1												Inf									0	0	0	0	0	0	0	0
CASSSGAYEQYF												1.76136e-08									1												Inf									0	0	0	0	0	0	0	0
CATSPLGGANDGYTF												1.76136e-08									1												Inf									0	0	0	0	0	0	0	0
CSASLSGEVRNQPQHF											1.96469e-188	4.29321e-08		2.15163e-28							3											Inf	Inf		Inf							0	0	0	0	0	0	0	0
CASSGRTGHGYTF												4.29321e-08									1												Inf									0	0	0	0	0	0	0	0
CAWSVRGAHGYTF												4.29321e-08									1												Inf									0	0	0	0	0	0	0	0
CASSERATGNTIYF												1.0469e-07									1												Inf									0	0	0	0	0	0	0	0
CASSSAKQGWNQPQHF												1.0469e-07									1												Inf									0	0	0	0	0	0	0	0
CASSSEGGTNYGYTF												1.0469e-07									1												Inf									0	0	0	0	0	0	0	0
CSARDVAGLDTGELFF												1.0469e-07									1												Inf									0	0	0	0	0	0	0	0
CASSPRTGVETQYF											7.67968e-150	2.54085e-07									2											Inf	Inf									0	0	0	0	0	0	0	0
CASAPGDRAPYEQYF												2.54085e-07									1												Inf									0	0	0	0	0	0	0	0
CASSFGQGYEQYF												2.54085e-07									1												Inf									0	0	0	0	0	0	0	0
CASTHRQGKLDGYTF												2.54085e-07									1												Inf									0	0	0	0	0	0	0	0
CAWTSRGGNVGGYTF												2.54085e-07									1												Inf									0	0	0	0	0	0	0	0
CASSDRYTEAFF												6.13989e-07									1												Inf									0	0	0	0	0	0	0	0
CASRGPRRGHEADNYGYTF												6.13989e-07									1												Inf									0	0	0	0	0	0	0	0
CASSGAAYNSPLHF												6.13989e-07									1												Inf									0	0	0	0	0	0	0	0
CASSPRGGLGAFF												6.13989e-07									1												Inf									0	0	0	0	0	0	0	0
CASSPWDRVYEQYF												6.13989e-07									1												Inf									0	0	0	0	0	0	0	0
CASSLSGHTGELFF											3.51711e-25	1.48497e-06									2											Inf	Inf									0	0	0	0	0	0	0	0
CASSSRQGQIGGYTF												1.48497e-06									1												Inf									0	0	0	0	0	0	0	0
CASRATSGRITDTQYF												1.48497e-06									1												Inf									0	0	0	0	0	0	0	0
CASSLFAGGTTDTQYF												1.48497e-06									1												Inf									0	0	0	0	0	0	0	0
CASTKGTFGYTF												1.48497e-06									1												Inf									0	0	0	0	0	0	0	0
CASSFEGGTYNEQFF											9.01701e-90	3.59443e-06									2											Inf	Inf									0	0	0	0	0	0	0	0
CAISVLATSNTGELFF												3.59443e-06									1												Inf									0	0	0	0	0	0	0	0
CASSLQQIYNEQFF												3.59443e-06									1												Inf									0	0	0	0	0	0	0	0
CASTHDGGGGYTF												3.59443e-06									1												Inf									0	0	0	0	0	0	0	0
CASMGSGNEQFF												8.66757e-06									1												Inf									0	0	0	0	0	0	0	0
CASSDRRGGYNEQFF												8.66757e-06									1												Inf									0	0	0	0	0	0	0	0
CASSFGPGNTEAFF												8.66757e-06									1												Inf									0	0	0	0	0	0	0	0
CASSLGSADTQYF												8.66757e-06									1												Inf									0	0	0	0	0	0	0	0
CSARDATGFFTYEQYF												8.66757e-06									1												Inf									0	0	0	0	0	0	0	0
CASSNSGGRETQYF											1.69329e-152	1.99546e-05									2											Inf	Inf									0	0	0	0	0	0	1	0
CASSSRQGSFGYTF											1.75835e-150	1.99546e-05			1.38984e-91						3											Inf	Inf			Inf						0	0	0	0	0	0	0	0
CASRKQGSGNQPQHF											2.45252e-121	1.99546e-05									2											Inf	Inf									0	0	0	0	0	0	0	0
CASRGGQDIGELFF											5.91334e-83	1.99546e-05									2											Inf	Inf									0	0	0	0	0	0	0	0
CASSERGFNSPLHF											3.43794e-79	1.99546e-05									2											Inf	Inf									0	0	0	0	0	0	0	0
CASSIRQGGAPNYGYTF											8.01928e-64	1.99546e-05									2											Inf	Inf									0	0	0	0	0	0	0	0
CASSLGGGPQSSYEQYF											1.67386e-46	1.99546e-05									2											Inf	Inf									0	0	0	0	0	0	0	0
CASSARTGSLEAFF											4.25917e-05	1.99546e-05									2											Inf	Inf									0	0	0	0	0	0	0	0
CASRGTATDTQYF												1.99546e-05									1												Inf									0	0	0	0	0	0	0	6
CASRPGQEHYNEQFF												1.99546e-05									1												Inf									0	0	0	0	0	0	0	0
CASSIGGAPGNTIYF												1.99546e-05									1												Inf									0	0	0	0	0	0	0	0
CASSKTQPQHF												1.99546e-05									1												Inf									0	0	0	0	0	0	0	0
CASSLAGGGYGYTF												1.99546e-05									1												Inf									0	0	0	1	0	0	0	0
CASSLDKGQPQHF												1.99546e-05									1												Inf									0	0	0	0	1	0	0	0
CASSLGQGRGYTF												1.99546e-05									1												Inf									0	0	0	0	0	0	0	0
CSVAKNQGANYGYTF												1.99546e-05									1												Inf									0	0	0	0	0	0	0	0
CASSLRFGGGRYNEQFF											1.44259e-68	4.71232e-05									2											Inf	Inf									0	0	0	0	0	0	0	0
CASSRQTTGELFF											1.44981e-51	4.71232e-05									2											Inf	Inf									0	0	0	0	0	0	0	0
CASSAISRGTEAFF												4.71232e-05									1												Inf									0	0	0	0	0	0	0	0
CASMRQGQNYGYTF					0.000583239							4.71232e-05									2					Inf							Inf									9	0	0	0	10	0	0	0
CASHKQGTIYGYTF												4.71232e-05									1												Inf									0	0	0	0	0	0	0	0
CASSERQGRVYGYTF												4.71232e-05									1												Inf									0	0	0	0	0	0	0	0
CASSPQPGSFTDTQYF												4.71232e-05									1												Inf									0	0	0	0	0	0	0	0
CASSVARGETQYF												4.71232e-05									1												Inf									0	0	0	0	0	0	0	0
CASSYPGTGVGGQYF												4.71232e-05									1												Inf									0	0	0	0	0	0	0	0
CAWSSRQGAIHGYTF												4.71232e-05									1												Inf									0	0	0	0	0	0	0	0
CSASDRGYGYTF												4.71232e-05									1												Inf									0	0	0	0	0	0	1	0
CSARDSPTLRAFF											6.94563e-31	0.000111579									2											Inf	Inf									0	0	0	0	0	0	0	0
CTKDIQYF							1.96919e-34	5.36029e-06			4.25917e-05	0.000111579									4							Inf	Inf			Inf	Inf									0	0	0	3	0	0	1	95
CAIRRLADTYEQYF												0.000111579									1												Inf									0	0	0	0	0	0	0	0
CARGTQYF												0.000111579									1												Inf									0	0	0	0	0	0	0	0
CASIGRTGGLEQYF												0.000111579			4.50277e-136						2												Inf			Inf						0	0	0	0	0	0	0	0
CASSARQGVPYGYTF												0.000111579									1												Inf									0	0	0	0	0	0	0	0
CASSDVAGTSTDTQYF												0.000111579									1												Inf									0	0	0	0	0	0	0	0
CASSEGGWWGDSYEQYF												0.000111579									1												Inf									0	0	0	0	0	0	0	0
CASSFDGGAYNEQFF												0.000111579									1												Inf									0	0	0	0	0	0	0	0
CASSPDPRETHGYTF												0.000111579									1												Inf									1	0	0	0	0	0	0	0
CASSQVFRTGNTEAFF												0.000111579									1												Inf									0	0	0	0	0	0	0	0
CASRADRGGSPLHF											1.11541e-120										1											Inf										0	0	0	0	0	0	0	0
CASSSRQGSIYGYTF											1.23998e-107										1											Inf										0	0	0	0	0	0	0	0
CASSLGQGNQPQHF											4.19899e-61										1											Inf										0	0	0	0	0	0	0	0
CATSSRQGAVNGYTF											1.0405e-57										1											Inf										0	0	0	0	0	0	0	0
CASSHPRGGSSYEQYF											6.50521e-51										1											Inf										0	0	0	0	0	0	0	0
CATSRVSAGYTF											3.00761e-50										1											Inf										0	0	0	0	0	0	0	0
CSAISGGGGYTF											2.25976e-40										1											Inf										0	0	0	0	0	0	0	0
CSARQGNSNQPQHF											2.48718e-72										1											Inf										0	0	0	0	0	0	0	0
CSARITGGSGNTIYF											1.65178e-65										1											Inf										0	0	0	0	0	0	0	0
CASSIEQVLLGLAFF											4.19899e-61										1											Inf										1	0	0	0	0	0	0	0
CASSLKGQGSPLHF											3.02824e-51										1											Inf										0	0	0	0	0	0	0	0
CASTFLNGEQYF											6.47269e-50										1											Inf										0	0	0	0	0	0	0	0
CASTRRTGGIYGYTF											3.60744e-46										1											Inf										0	0	0	0	0	0	0	0
CASGPGQGAGGYTF					4.30311e-11			0.00124169			1.07817e-21		0.0560943	0.0105473	0.153575	1.67669e-18	1.04759e-15	1.61806e-13	2.95653e-35	8.29983e-25	7					11.099			4.581			19.473		2.576	3.318	2.111	14.01	11.868	11.472	22.985	17.337	3	2	7	8	50	5	5	6
CASSLAELRSYNEQFF	1.02724e-05	3.58552e-19	2.75449e-16	1.55243e-25	0.0176783			0.0186409	3.15902e-184										0.144573		7	13.018	45.091	33.052	56.072	5.543			5.452	382.438										3.097		17	45	53	65	10	2	0	3
CASSLRDRVSYGYTF							1.55272e-20														1							Inf														0	0	1	0	0	0	0	56
CASRSNTGNKDYGYTF											1.46113e-30										1											Inf										0	0	0	0	0	0	0	0
CASKTASGGTNEQFF													4.72522e-07	2.04211e-10							2													Inf	Inf							0	0	0	0	0	0	0	0
CASSLGDNGRNEQFF														0.000285782							1														Inf							0	0	0	0	0	0	0	0
CATIREQGSEYF															2.98761e-22						1															Inf						0	0	0	0	0	0	0	0
CATTPPGQNYGYTF															0.0164098						1															Inf						0	0	0	0	0	0	0	0
CASSLQGRSYEQYF											2.95499e-34										1											Inf										0	0	0	0	0	0	0	0
CASSPPSQGGDTQYF											3.12447e-30										1											Inf										0	0	0	0	0	0	0	0
CASSRSGGVQETQYF											1.45209e-29			0.000198821							2											Inf			Inf							0	0	0	0	0	0	0	0
CASSSRDAEQYF											1.95591e-18										1											Inf										0	0	0	0	0	0	0	0
CSARDVEGYGYTF								4.98527e-222													1								Inf													0	0	1	1	4	0	0	1
CASSGRQGAPQGAFF											7.24677e-67										1											Inf										0	0	0	0	0	0	0	0
CASSLRGNGYTF											4.3615e-60										1											Inf										0	0	0	1	0	0	0	0
CASIHRRGGLGGYTF											3.02824e-51				9.52311e-139						2											Inf				Inf						0	0	0	0	0	0	0	0
CASSSNPGQLYGYTF											3.07254e-49										1											Inf										0	0	0	0	0	0	0	0
CATSRPGGGEGYTF											4.87958e-40										1											Inf										0	0	0	0	0	0	0	0
CASSPSGARENTEAFF											3.51711e-25										1											Inf										0	0	0	0	0	0	0	0
CASSSYAGFYEQYF							4.23373e-14														1							Inf														0	0	0	2	1	0	0	38
CASSQQGQGQHGYTF													6.43778e-08	8.64084e-16	3.53755e-53						3													Inf	Inf	Inf						0	0	0	0	0	0	0	0
CASSIGRRQGAVEQFF															0.000385551						1															Inf						0	0	0	0	0	0	0	0
CATSDFGDQPQHF											9.31984e-60										1											Inf										0	0	0	0	0	0	0	0
CASSIRSGGLNTEAFF											1.79635e-44										1											Inf										0	0	0	0	0	0	0	0
CSARGPFRGQAYEQYF											1.39121e-34										1											Inf										0	0	0	0	0	0	0	0
CASSNSQLPWGRSNQETQYF											6.28444e-34										1											Inf										0	0	0	0	0	0	0	0
CASSSGRAETDTQYF											3.23459e-28										1											Inf										0	0	0	0	0	0	0	0
CATSRRTGEPNGYTF											1.50873e-27										1											Inf										0	0	0	0	0	0	0	0
CASSLGGTYYEQYF				1.40139e-07							8.73703e-20										2				Inf							Inf										0	0	4	16	7	0	0	0
CAPSWIAGASEAGELFF											2.00018e-15										1											Inf										0	0	0	0	0	0	0	0
CASSYSRDSQPQHF											2.00018e-15										1											Inf										0	0	0	0	0	0	0	0
CASSYRPGTVYGYTF											9.39299e-15										1											Inf										0	0	0	0	0	0	0	0
CASTLIGGYEQYF											9.64301e-14										1											Inf										0	0	0	0	0	0	0	0
CASSQAARAIINYGYTF											9.86407e-12										1											Inf										0	0	0	0	0	0	0	0
CSAAGDREQFF						1.63636e-87					4.7025e-09										2						Inf					Inf										0	0	0	0	0	0	279	0
CASNTAGTVYNEQFF											9.834e-08										1											Inf										0	0	0	0	0	0	0	0
CASTTRLTDTQYF											4.43127e-06		2.19199e-21	3.56116e-23	1.84738e-74						4											Inf		Inf	Inf	Inf						0	0	0	0	0	0	0	0
CSAGGGQGRHGYTF								7.44455e-06								0.00989737	1		0.460941		1								9.455								4.574	1.322		1.783		2	1	0	0	7	3	7	0
CASSMRTLPTGELFF		0.216813		4.81909e-20	0.0249491		0.180709	0.835436	9.77681e-27								0.0558726				1		1.364		4.64	1.563		0.705	1.065	5.551								0.668				7	30	1	118	62	44	1	24
CASSFGTGTYEQYF														7.28796e-17							1														Inf							0	0	0	0	0	0	0	0
CSARVQGDAYEQYF											6.01996e-36										1											Inf										0	0	0	0	0	0	0	0
CAWSVRAGGLNGYTF											1.50244e-31										1											Inf										0	0	0	0	0	0	0	0
CASSGRGTGVSGYTF											3.23459e-28										1											Inf										0	0	0	0	0	0	0	0
CASSYRGAGLGYTF											4.04746e-20										1											Inf										0	0	0	0	0	0	0	0
CATSDELDTQYF											9.13875e-19										1											Inf										0	0	0	0	0	0	0	0
CSARGGGGNTEAFF											1.95892e-17										1											Inf										0	0	0	0	0	0	0	0
CASSFTGFLTEAFF											4.20222e-17										1											Inf										0	0	0	0	0	0	0	0
CASSLGQGYGYTF											4.33236e-16		5.67181e-10	0.0164383	2.74372e-34						4											Inf		Inf	Inf	Inf						0	0	0	0	1	0	0	0
CASSLETSGGPLQETQYF											2.00018e-15										1											Inf										0	0	0	0	0	0	0	0
CASSEKQGTGNTIYF											2.00018e-15										1											Inf										0	0	0	0	0	0	0	0
CAWSVLRGRNSPLHF											4.54305e-12										1											Inf										0	0	0	0	0	0	0	0
CASSLAQYNSPLHF											2.14205e-11										1											Inf										0	0	0	0	0	0	5	4
CASSHSSKLHNEQFF											2.18194e-10										1											Inf										0	0	0	0	0	0	0	0
CASNEGQQVYGYTF											1.00616e-09										1											Inf										0	0	0	0	0	0	0	0
CASSRDRGVGNQPQHF											4.7114e-06			0.0241621	2.00764e-05	0.316182	0.345966		3.86708e-05		4											22.791			7.421	18.24	3.346	3.499		17.461		0	0	2	0	0	1	3	2
CSAPGQDTDTQYF													2.55588e-25	4.15688e-27							2													Inf	Inf							0	0	0	0	0	0	0	0
CASSASPGNLYGYTF											7.77832e-46										1											Inf										0	0	0	0	0	0	0	0
CRTGWADGYTF					2.61631e-138						9.14377e-43										2					Inf						Inf										0	0	0	0	427	0	0	0
CASSFSSATLTGGITYEQYF											6.78237e-30										1											Inf										0	0	0	0	0	0	0	0
CASSGRQGGTHTEAFF											1.52931e-28										1											Inf										0	0	0	0	0	0	0	0
CASRPRGGSYNEQFF											3.23459e-28										1											Inf										1	0	0	0	0	0	1	0
CASSPRTGNPYGYTF											3.41616e-26										1											Inf										0	0	0	0	0	0	0	0
CASSLRPTGDTQYF											1.62808e-24										1											Inf										0	0	0	0	0	0	0	0
CASSWLARGFTEAFF											3.69917e-23										1											Inf										0	0	0	0	0	0	0	0
CASSFSGFQSPLHF											1.81331e-21										1											Inf										0	0	0	0	0	0	0	0
CAWSLRPGQVRGYTF											1.85711e-20										1											Inf										0	0	0	0	0	0	0	0
CASSSSGSGQTSYGYTF											1.95591e-18										1											Inf										0	0	0	0	0	0	0	0
CASSLDQGANEKLFF											4.15213e-18										1											Inf										0	0	0	0	0	0	0	0
CASSQRPGQSFGYTF											4.15213e-18										1											Inf										0	0	0	0	0	0	0	0
CASSLALAGSSYEQYF											9.17037e-17										1											Inf										0	0	0	0	0	0	0	0
CASIRPRVNGSSTDTQYF											4.33236e-16										1											Inf										0	0	0	0	0	0	0	0
CASSYMKGVVGELFF											2.00018e-15										1											Inf										0	0	0	0	0	0	0	0
CASNTRGAISGSDTQYF											9.39299e-15			0.000198821							2											Inf			Inf							0	0	0	0	0	0	0	0
CAISVGSDYGYTF											9.39299e-15										1											Inf										0	0	0	0	0	0	0	0
CASSADSYGYTF											2.10639e-13										1											Inf										0	0	0	0	0	0	0	0
CASGEGSVKGYTF											4.53649e-13										1											Inf										0	0	0	0	0	0	0	0
CAWSINGLTGEQYF											4.53649e-13										1											Inf										0	0	0	0	0	0	0	0
CASSSGRGGGYTF											2.1357e-12										1											Inf										0	0	0	0	0	0	0	0
CASSSISPGVGEKLFF											4.54305e-12										1											Inf										0	0	0	0	0	0	0	0
CASSPGLAGEETQYF							2.689e-32	5.0944e-17	1.23445e-11		9.86407e-12								8.15279e-18	1.9831e-19	6							Inf	Inf	Inf		Inf								Inf	Inf	0	0	0	0	0	0	0	89
CASSMGGLTEAFF											1.00616e-09										1											Inf										0	0	0	0	0	0	0	0
CSARTGTPYEQYF											2.18753e-09										1											Inf										0	0	0	0	0	0	0	0
CASSGRLPGDTQYF											9.834e-08			0.00115824							2											Inf			Inf							0	0	0	0	0	0	0	0
CASSERPGSLEGYTF											9.834e-08										1											Inf										0	0	0	0	0	0	0	0
CASSQDRKGYTF											2.08874e-07		5.9873e-67	5.44998e-187	3.56158e-86						4											Inf		Inf	Inf	Inf						0	0	0	0	0	0	0	0
CAGSQGNTEAFF											4.44164e-07										1											Inf										0	0	0	0	0	0	0	0
CASSYTSGGGSYNEQFF											4.44164e-07										1											Inf										0	0	0	0	0	0	0	0
CASSSSYEQYF											0.000106076										1											10.194										0	0	0	1	0	2	0	0
CASSERPERDIQYF											1.99272e-05				0.000263987						2											Inf				Inf						0	0	0	0	0	0	0	0
CASSKQANTEAFF											1.99272e-05										1											Inf										0	0	0	0	0	0	0	0
CASSQYQGTQYF											1.99272e-05										1											Inf										0	0	0	0	0	0	0	0
CASSFSGGLTEAFF											4.25917e-05										1											Inf										0	0	0	0	0	0	0	0
CASSPRTGALGYTF											8.80102e-05										1											Inf										0	0	0	0	0	0	0	0
CASSLRRTSGINEQFF											0.000383634										1											Inf										0	0	0	0	0	0	0	0
CAWSLSGHSVTF							4.09258e-08														1							Inf														0	0	0	0	0	0	0	21
CASSSGGNSPLHF													0.0889061		0.120141	0.0233032			0.494252		1													5.15		4.799	8.366			3.097		0	1	0	0	2	1	1	0
CASSSGQGYGYTF													2.47282e-08	3.06152e-16							2													Inf	Inf							0	0	0	1	2	0	0	0
CASRTGTDSYEQYF													1.4524e-15	1.01546e-05	0.000153294						3													Inf	Inf	Inf						0	0	0	0	0	0	0	0
CASSRTGGSLYEQYF	8.4959e-12																				1	Inf																				28	0	0	0	0	0	0	0
CASSNESSYNSPLHF													0.000314988								1													Inf								0	0	0	0	0	0	0	0
CASSPAGTGGYGYTF													0.0233842								1													Inf								0	0	0	0	0	0	0	0
CSALMEGYSNQPQHF													0.0233842		1.37542e-07	2.70481e-29	6.63174e-55	6.57868e-15	0.005449	0.0308916	7													Inf		Inf	Inf	Inf	Inf	Inf	Inf	1	1	0	2	2	0	3	1
CASSPSGANTEAFF			3.15633e-48		2.10119e-17																2			Inf		Inf																0	0	137	3	53	0	0	8
CASSLGRGWSLSGANVLTF															5.38103e-26						1															Inf						0	0	0	0	0	0	0	0
CATGQGNHEQFF															1.42138e-09						1															Inf						0	0	0	0	0	0	0	0
CASSTTYEQYF															4.60157e-06						1															Inf						0	0	0	0	0	0	0	0
CSAPLDREYGYTF															1.27546e-05						1															Inf						0	0	0	0	0	0	0	0
CASSEGVGVAGGLKTQYF															0.0107878						1															Inf						0	0	0	0	0	0	0	0
CASSYSGGNQPQHF															0.0107878						1															Inf						0	0	3	0	0	0	0	2
CATQPERGNQPQHF																0.000192351	0.132788				1																Inf	Inf				0	2	0	1	2	0	2	0
CSARTSGGLYTGELFF																0.00489712					1																Inf					0	1	0	0	0	0	2	0
CAIATGGLLSYTF											1.05407e-39										1											Inf										0	0	0	0	0	0	0	0
CASSNRPGQPYGYTF											6.93977e-28										1											Inf										0	0	0	0	0	0	0	0
CASSIHRGLTEAFF											1.39508e-25										1											94.924										0	0	0	0	0	1	0	0
CASSVPGTLAGYTF											7.56519e-25										1											Inf										0	0	0	0	0	0	0	0
CAWSYSRGGYTF											1.71773e-23										1											Inf										0	0	0	0	0	0	0	0
CASSGRGSGGYTF											3.69917e-23										1											Inf										0	0	0	0	0	0	0	0
CASSESAGGNYGYTF											1.81331e-21										1											Inf										0	0	0	0	0	0	0	0
CASSKTSGGDNEQFF											8.60784e-21			0.000459335							2											Inf			Inf							0	0	0	0	0	0	0	0
CASSRDRTQEQYF											9.13875e-19										1											Inf										0	0	0	0	0	0	0	0
CASFWDRVTEAFF											1.95591e-18										1											Inf										0	0	0	0	0	0	0	0
CASSSRTGATRGYTF											4.20222e-17										1											Inf										0	0	0	0	0	0	0	0
CSARGLDGAGGALEKLFF											9.45641e-16										1											Inf										0	0	0	0	0	0	0	0
CASSLVGGAVYNEQFF											9.39299e-15										1											Inf										0	0	0	0	0	0	0	0
CSANIATGIPYNSPLHF								4.13628e-09			4.53649e-13									9.16977e-120	3								Inf			Inf									Inf	0	0	0	0	0	0	0	0
CASSPTDRVRGQPQHF											4.54305e-12										1											Inf										0	0	0	0	0	0	0	0
CASSRPSGGTQETQYF											4.54305e-12										1											Inf										0	0	0	0	0	0	0	0
CSARLAGGRGDTGELFF											4.54305e-12										1											Inf										0	0	0	0	0	0	0	0
CASSLGMVPAWGEETQYF											1.02345e-10										1											Inf										0	0	0	0	0	0	0	0
CASSLVPDTNYGYTF											2.18194e-10										1											Inf										0	0	0	0	0	0	0	0
CATSDCLGQGVGEKLFF											2.18194e-10										1											Inf										0	0	0	0	0	0	0	0
CAWSVTNYGYTF									2.16183e-20		4.7413e-10										2									Inf		Inf										0	0	0	1	0	0	0	0
CASSPTAQNTGELFF											4.7413e-10										1											Inf										0	0	0	0	0	0	0	0
CASRRYGQGASPLHF											1.00616e-09										1											Inf										0	0	0	0	0	0	0	0
CASSINRARLHF											1.00616e-09										1											Inf										0	0	0	0	0	0	0	0
CASSLTAQAYTF											1.00616e-09										1											Inf										0	0	0	0	0	0	0	0
CASSLTSATNTGELFF											4.7025e-09										1											Inf										0	0	0	0	0	0	0	0
CASSSREGVLWGYTF											4.7025e-09										1											Inf										0	0	0	0	0	0	0	0
CASSTGQGGLYGYTF											1.01139e-08										1											Inf										0	0	0	0	0	0	0	0
CASALGGFGGYTF											2.15289e-08										1											Inf										0	0	0	0	0	0	0	0
CASRGLSYEQYF											2.15289e-08										1											Inf										0	0	0	0	0	0	0	0
CASSLAQGREQYF											5.4002e-07			1.84296e-38							2											26.389			113.644							0	0	0	0	0	1	0	0
CASSQTALAGMGDIQYF											4.68502e-08										1											Inf										0	0	0	0	0	0	0	0
CASSLRGSGLSTDTQYF											9.834e-08										1											Inf										0	0	0	0	0	0	0	0
CAWSTGTNYGYTF											9.834e-08										1											Inf										0	0	0	0	0	0	0	5
CSVGTGKNF											9.834e-08										1											Inf										0	0	0	0	0	0	0	0
CASSSRRGALDGYTF											4.44164e-07										1											Inf										0	0	0	0	0	0	0	0
CASSFSGTLGGYTF											9.45524e-07										1											Inf										0	0	0	0	0	0	0	0
CASSYRQGARGLFF											2.05131e-06										1											Inf										0	0	0	0	0	0	0	0
CSARDPEGQWNSPLHF											4.43127e-06										1											Inf										0	0	0	0	0	0	0	0
CASGQGSNTGELFF											1.99272e-05										1											Inf										0	0	0	0	0	0	0	0
CASSRRQGGGYTF											1.99272e-05										1											Inf										0	0	0	0	0	0	0	0
CASIKRTGGFGGYTF											4.25917e-05										1											Inf										0	0	0	0	0	0	0	0
CASISRQGAPYGYTF											4.25917e-05										1											Inf										0	0	0	0	0	0	0	0
CASSRQGSYEQYF											4.25917e-05										1											Inf										0	0	8	1	3	0	0	0
CASRAVTRADGYTF											8.80102e-05										1											Inf										0	2	1	2	5	0	2	0
CASSFRDNEQFF											8.80102e-05										1											Inf										0	0	0	0	0	0	0	0
CASSQAGTGFFSGANVLTF											8.80102e-05										1											Inf										0	0	0	0	0	0	0	0
CASIRDRGGEKLFF											0.000183176										1											Inf										0	0	0	0	0	0	0	0
CASNGLAGYTQYF											0.000183176										1											Inf										0	0	0	0	0	0	0	0
CASRETRTAGELFF											0.000183176										1											Inf										0	0	0	0	0	0	0	0
CASSPGWLTGNTIYF											0.000183176										1											Inf										0	0	0	0	0	0	0	0
CASSRGFVETQYF											0.000183176										1											Inf										0	0	0	0	0	0	0	0
CASSVRDRFFQPQHF											0.000183176										1											Inf										0	0	0	0	0	0	0	0
CASSLFVQSIGLYSNQPQHF											0.000383634										1											Inf										0	0	0	0	0	0	0	0
CASSPAGNSPLHF											0.000383634				1.12517e-18						2											Inf				Inf						0	0	0	0	0	0	0	0
CASSVGGSGNTEAFF											0.000383634										1											Inf										0	0	0	0	0	0	0	0
CSAEGDKQQFF				2.67325e-26	0.000297543			1.18146e-17													3				Inf	Inf			Inf													1	3	0	60	11	0	0	0
CSAHSPSAGTGGTLGYTF							1.13152e-05														1							Inf														0	0	0	0	0	0	0	14
CASSLGQTNTEAFF																0.0300762					1																Inf					0	0	0	0	0	0	0	0
CSAKAGEVTQYF													7.00297e-14	1.72792e-11	0.000263987	3.6598e-09	9.87412e-09	2.22268e-09	4.13277e-11	1.17449e-05	8													Inf	Inf	Inf	Inf	Inf	Inf	Inf	Inf	0	0	0	0	0	0	0	0
CASSLPRGTGGTDTQYF														0.00177596				1.61706e-07	0.000330215	1.17449e-05	4														Inf				Inf	Inf	Inf	0	0	0	0	0	0	1	0
CASSHRVDTEAFF													1.3059e-08	0.0531322	0.00446237	1.52931e-05	0.00620856		3.86708e-05	0.0229607	6													26.872	6.548	10.078	19.414	11.2		17.461	8.415	0	0	1	0	2	1	8	0
CSAPAVSGANVLTF																9.04235e-06	0.00752713	0.0180616	0.068527	0.043326	4																Inf	Inf	Inf	Inf	Inf	0	0	0	1	1	0	2	3
CASSLQGRDYGYTF															2.42075e-23						1															Inf						0	0	0	1	2	0	0	0
CASSSPHPGPGIYEQYF																	0.00223353				1																	12.6				0	0	0	0	0	1	0	0
CASSPGQNYGYTF														6.02398e-06							1														Inf							0	0	0	0	0	0	2	1
CASSLDPYNSPLHF														0.0029175							1														Inf							0	0	0	0	0	0	0	0
CASSIRPISAYEQYF														0.0109194		0.0233032		0.0180616		0.0228217	4														Inf		Inf		Inf		Inf	0	0	0	0	0	0	1	0
CASSLSPGQELNTEAFF														0.0109194					0.143235		1														Inf					Inf		4	1	0	0	1	0	1	0
CAISESNRETQYF														0.0164383						0.0619457	1														Inf						Inf	0	0	0	0	0	0	0	0
CASSFQDRQPQHF														0.192659					2.24316e-49		1														4.365					137.251		0	0	2	0	3	1	0	1
CASSYRANNEQFF																			1.7762e-28		1																			Inf		0	1	0	1	0	0	2	0
CASSSRQGALHGYTF													4.83785e-05								1													Inf								0	0	0	0	0	0	0	0
CATSRVTGGGYTF					0.000583239								0.00714068		1.27546e-05		0.0133084				4					Inf								Inf		Inf		Inf				0	0	2	0	10	0	0	0
CATSGPSGGANYGYTF													0.0165019								1													Inf								0	0	0	0	0	0	0	0
CAGQGNQPQHF													0.0233842				0.0518326				1													Inf				Inf				1	0	0	0	2	0	1	0
CAISESLDRSYEQYF													0.0744692			1.03329e-13		0.000201955	0.112721		2													Inf			Inf		Inf	Inf		0	1	0	0	0	0	1	0
CASSLVGQGPGEQYF																0.00908483					1																Inf					0	0	0	0	0	0	0	0
CASSYSGEGADTQYF																				1.77679e-79	1																				Inf	0	0	0	0	0	0	0	0
CSVRVGLSYSNQPQHF		6.83475e-38														0.0130541					2		Inf														Inf					2	79	0	0	0	0	0	0
CSAREGAGNSPLHF		6.04693e-06																			1		Inf																			0	11	0	0	0	0	0	2
CASSPGLAGGNEQYF			0.000311817																		1			Inf																		0	0	10	0	0	0	0	0
CAISERQSETQYF						1.30114e-17											0.0518326		0.143235		1						Inf											Inf		Inf		1	0	0	0	0	0	55	0
CASSTPTRSTDTQYF						0.00078476															1						13.716															1	1	0	0	0	1	13	1
CASSWDGYGYTF								0													1								Inf													0	0	0	0	0	0	0	0
CASSSRQGGRNTEAFF															0.00427821						1															Inf						0	0	0	0	0	0	0	0
CSPSGQADYEQYF															0.0167334					0.0794814	1															Inf					Inf	0	0	0	0	0	0	0	0
CASSSMMGAGEYF															0.0334832		0.0264368				2															7.198		8.866				0	0	0	0	0	1	0	0
CSAGNSNNEQFF																2.48406e-11					1																Inf					0	0	0	0	0	0	3	0
CASRNAGETQYF																0.0130541	0.132788				1																Inf	Inf				0	0	0	0	0	0	0	0
CASSSGEQFF																0.0185765	0.0518326		0.143235	0.0308916	2																Inf	Inf		Inf	Inf	0	0	0	0	0	0	0	0
CASSPDRGNYGYTF																0.0300762					1																Inf					0	0	0	0	1	0	0	0
CATTHTNEQFF																0.316182	3.88001e-07	0.00147586		3.09311e-06	3																3.346	24.041	12.358		20.539	0	0	0	0	0	1	0	2
CASSFLAGEMTQYF																	0.00942219		0.00378129		2																	Inf		Inf		0	0	0	0	0	0	0	0
CSASRGSDGYTF																	0.0424626				1																	Inf				0	0	0	0	0	0	0	0
CATSDPGPGQETQYF																		0.00137121			1																		Inf			0	0	0	0	0	0	1	0
CASSPFEFGLNYGYTF																			2.78434e-15		1																			Inf		1	0	2	0	0	0	0	0
CSAPPGLAGGRTKNIQYF																			0.0231864		1																			Inf		2	0	0	0	0	0	3	1
CASSPDGSYGYTF																			0.0324925		1																			Inf		0	0	0	0	0	0	0	1
CSATTGGDGYTF																			0.0324925		1																			Inf		0	0	0	0	0	0	0	0
CASSYGQGGSPLHF																				0.0104303	1																				Inf	0	0	0	0	0	0	0	0
CASSDTDRVHNSPLHF	1.02859e-29	1.3712e-234		1.24079e-12	9.2726e-53						1.59036e-26										5	Inf	Inf		Inf	Inf						Inf										73	489	0	28	163	0	0	0
CAWSVRGAWGYTF											1.85711e-20										1											Inf										0	0	0	0	0	0	0	0
CASSESNGGDEQYF											8.73703e-20										1											Inf										0	0	0	0	0	0	0	0
CASSDLRAGTNYGYTF											4.15213e-18										1											Inf										0	0	0	0	0	0	0	0
CASSEDNSNTGELFF											4.15213e-18										1											Inf										0	0	0	0	0	0	0	0
CASSYPGTVYGYTF											4.20222e-17				7.78895e-06						2											Inf				Inf						0	0	0	0	0	0	0	0
CASSLDRGDTQYF											2.03614e-14										1											Inf										0	0	0	0	0	0	0	0
CATTSGAYTGELFF											9.64301e-14			0.000459335	1.27546e-05						3											Inf			Inf	Inf						0	0	0	0	0	0	0	0
CASSGRQGAGEQYF											9.77434e-13										1											Inf										0	0	0	0	0	0	0	0
CASSLQGTYGNTIYF											9.77434e-13										1											Inf										0	0	0	0	0	0	0	0
CASSSRPGATNGYTF											2.14205e-11										1											Inf										0	0	0	0	0	0	0	0
CASSLKARNTEAFF											1.02345e-10										1											Inf										0	0	0	0	0	0	0	0
CAITPGQGARGYTF											2.18194e-10			2.29428e-06							2											Inf			Inf							0	0	2	0	0	0	0	0
CASSLGQGSRGPSTGELFF											1.00616e-09										1											Inf										0	0	0	0	0	0	0	0
CAWSGMTHIQYF											4.7025e-09										1											Inf										0	0	0	0	0	0	0	0
CASSPGLAGGSYEQYF											1.01139e-08										1											Inf										0	0	0	0	0	0	0	0
CATGQGLPDTQYF											1.01139e-08										1											Inf										0	0	0	0	0	0	0	0
CASSLLQGGRPEQYF											2.15289e-08										1											Inf										0	0	0	0	0	0	0	0
CASSLRGEVRTGELFF											2.15289e-08										1											Inf										0	0	0	0	0	0	0	0
CASSLTRRSGNTIYF											2.15289e-08										1											Inf										0	0	0	0	0	0	0	0
CASSRGAANYGYTF											9.834e-08										1											Inf										0	0	0	1	0	0	0	0
CASSYAGSYSGNTIYF											9.834e-08										1											Inf										0	0	0	0	0	0	0	0
CATSDFASGGGYNEQFF	9.84372e-28										2.08874e-07										2	Inf										Inf										68	1	0	0	0	0	0	0
CASSFRTGGLDGYTF											2.08874e-07										1											Inf										0	0	0	0	0	0	0	0
CASRATQYGYTF											4.44164e-07										1											Inf										0	0	0	0	0	0	0	0
CASSIGAYNSPLHF											4.44164e-07										1											Inf										0	0	0	0	0	0	0	0
CASSLSGPLGPQHF											4.44164e-07										1											Inf										0	0	0	0	0	0	0	0
CASTPRAGDGYTF											4.44164e-07										1											Inf										0	0	0	0	0	0	0	0
CASSYRGGQPQHF											9.45524e-07										1											Inf										0	0	0	0	0	0	0	0
CASRLYSTDTQYF											2.05131e-06										1											Inf										0	0	0	0	0	0	0	0
CASRRWTSGALTDTQYF											4.43127e-06										1											Inf										0	0	0	0	0	0	0	0
CASSRLAGGSSYEQYF											4.43127e-06										1											Inf										0	0	0	0	0	0	0	0
CASSIRFPPQMNTEAFF											9.49244e-06										1											Inf										0	0	0	0	0	0	0	0
CASSLSWEGWQPQHF											9.49244e-06										1											Inf										0	0	0	0	0	0	0	0
CASSEGASGGAADTQYF											1.99272e-05										1											Inf										0	0	0	0	0	0	0	0
CASSEPGQSSYEQYF											1.99272e-05										1											Inf										0	0	0	0	0	0	0	0
CASSKRDRQETQYF											1.99272e-05										1											Inf										0	0	0	0	0	0	0	0
CASSWGQGIANTEAFF											1.99272e-05										1											Inf										0	0	0	0	0	0	0	0
CASKQGPFVNTEAFF		7.34801e-07			4.55391e-11	0.000201018					8.80102e-05										4		Inf			Inf	Inf					Inf										0	13	0	3	33	0	12	0
CASRADSQNTEAFF											8.80102e-05				0.0379606						2											Inf				Inf						0	0	0	0	0	0	0	0
CASSFLAGGKSSYNEQFF											8.80102e-05										1											Inf										0	0	0	0	0	0	0	0
CASSIPGLAGGTQYF											8.80102e-05										1											Inf										0	0	0	0	0	0	0	0
CASTSRAGGVYGYTF											8.80102e-05										1											Inf										0	0	0	0	0	0	0	0
CATNRGNTEAFF											0.000183176			0.0416485							2											Inf			Inf							0	0	0	0	0	0	0	0
CASSALDNGSPTNEKLFF											0.000183176										1											Inf										0	0	0	0	0	0	0	0
CASSFLDRGNSPLHF											0.000183176										1											Inf										0	0	0	0	0	0	0	0
CASSLLRGYGYTF											0.000183176										1											Inf										0	0	0	0	0	0	0	0
CSAPDITRLNTEAFF											0.000183176										1											Inf										0	0	0	0	0	0	0	0
CASREAGANVLTF											0.000383634										1											Inf										0	0	0	0	0	0	0	0
CASSLDPDSTLTGELFF											0.000383634										1											Inf										0	0	0	0	0	0	0	0
CASSLEGPALSYEQYF											0.000383634										1											Inf										0	0	0	0	0	0	0	0
CASSLPAAGVPKNIQYF											0.000383634										1											Inf										0	0	0	0	0	0	0	0
CASSLVGAQYF											0.000383634				5.9541e-37						2											Inf				Inf						0	0	0	0	0	0	0	0
CASSPPTGKYEQYF											0.000383634										1											Inf										0	0	0	0	0	0	0	0
CASSRQDHLVLGELFF											0.000383634										1											Inf										0	0	0	0	0	0	0	0
CATSRKQEGLGTEAFF			4.73974e-12	1.8768e-31	7.13272e-30										6.92495e-27						4			Inf	Inf	Inf										Inf						0	0	33	72	92	0	0	1
CASSPRQGAIYGYTF															0.0237228						1															Inf						0	0	0	0	0	0	0	0
CASRRGESGYTF														9.60685e-18	0.00105052						2														Inf	Inf						0	0	0	0	0	0	0	0
CSAEQGAGELFF			1.61467e-189	5.40342e-08	6.07147e-13		3.32149e-10								0.0379606						5			Inf	Inf	Inf		Inf								Inf						0	0	539	17	39	0	0	27
CASSLRTGGTYNEQFF													0.00296927	3.17341e-07							2													Inf	Inf							0	0	0	0	0	0	0	0
CALGLQSYTF								2.02513e-09													1								Inf													0	0	0	0	0	0	0	0
CSASPEGANQPQHF																	0.0335489				1																	Inf				0	0	0	0	6	0	4	1
CSAKGGDLLRNQPQHF														2.67274e-27							1														Inf							0	0	0	0	0	0	0	0
CSATPGPNYGYTF								0.000181559							0.00163997		0.0518326				2								Inf							Inf		Inf				2	0	0	0	6	0	2	0
CASIRGRLGSPLHF						1.16299e-15															1						16.903															0	7	0	0	0	4	64	0
CASSYRGTEAFF																	0.0247152				1																	Inf				0	0	0	0	0	0	0	0
CASRDSRIEQYF													1.94245e-17		1.76854e-99						2													Inf		Inf						0	0	0	0	0	0	0	0
CSATPYRGANYGYTF													4.30555e-07	6.91422e-27		9.9485e-12		0.0180616	1.08673e-27		5													Inf	Inf		Inf		Inf	Inf		0	0	0	0	0	0	1	1
CSAEGIADEQFF																0.00689754		0.000201955	0.005449		3																Inf		Inf	Inf		0	0	0	0	0	0	0	0
CASSRDSSGANVLTF																	0.0972061		0.0231864	0.0619457	1																	Inf		Inf	Inf	0	0	0	0	0	0	0	0
CASSEIWGQSNQPQHF			1.58327e-170	3.32855e-12	2.58887e-12		3.32149e-10														4			Inf	Inf	Inf		Inf														0	0	485	27	37	0	0	27
CSARVRARGKETQYF								0.000211519													1								16.363													6	2	0	0	3	1	0	0
CASSTPNRGRTLNTEAFF									1.07413e-117												1									Inf												0	0	0	0	0	0	0	0
CAIRELAGGYNEQFF															0.0164098						1															Inf						0	0	0	0	0	0	0	0
CATTGNQPQHF																	0.00165703				1																	Inf				0	1	0	0	3	0	0	0
CASSPPGDKAYEQYF													0.0354875	0.00485475	0.00271361	0.000291517	0.180045		0.0115443	0.043326	6													Inf	Inf	Inf	Inf	Inf		Inf	Inf	0	0	0	1	0	0	0	0
CASSSRDGPQHF															2.03108e-68						1															Inf						0	0	0	0	0	0	0	0
CASSLEGGSQPQHF																0.00105862					1																Inf					0	2	1	1	2	0	0	0
CASRPPFLSGYTF													0.000770973								1													Inf								0	0	0	0	0	0	0	0
CSSLSGTGDGYTF													0.0523478			0.00235164	0.245847				1													Inf			Inf	Inf				0	0	0	0	1	0	1	0
CASNGGTRQNTDTQYF	1.1759e-08																				1	Inf																				20	3	0	0	0	0	0	0
CASGLGAGQQETQYF							1.33346e-16														1							Inf														0	0	0	0	0	0	0	45
CSAAPGTTDGYTF															0.0379606						1															Inf						0	0	0	0	0	0	0	0
CASSSPMSPSTDTQYF																	0.0194901		0.0870986		1																	9.099		6.475		1	1	1	0	0	1	0	0
CASSQVVAVETQYF																		0.0180616			1																		Inf			0	0	0	0	0	0	0	0
CSASRGAANYGYTF																				2.75168e-11	1																				Inf	0	0	1	0	1	0	0	0
CASSIGQAYEQYF													2.47282e-08	1.62762e-20	1.83241e-22	1.60506e-12	2.59367e-12	1.54457e-23	6.55503e-26	6.89335e-22	8													Inf	Inf	Inf	Inf	Inf	Inf	Inf	Inf	0	0	0	0	1	0	0	1
CSARPVQGARLNEQFF														3.1034e-13		0.0300762	1.24974e-20	1.23652e-38	1.33299e-34		5														Inf		Inf	Inf	Inf	Inf		0	0	0	0	0	0	0	0
CASSLGDRGPYEQYF													6.70018e-20	5.48044e-10	6.04093e-05		1.83431e-46	1.09183e-37	1.81116e-27	1.71429e-85	7													Inf	Inf	Inf		Inf	Inf	Inf	Inf	0	0	0	0	0	0	2	0
CASSPRGSYGYTF														3.79762e-06							1														Inf							2	0	0	0	0	0	0	0
CSASSRGVAGLYEQYF														2.634e-05	0.00658748					3.47583e-49	3														Inf	Inf					Inf	0	0	0	0	0	0	0	0
CASSPSYEQYF														0.00011505							1														Inf							1	0	0	0	0	0	0	0
CATSSWGTYEQYF														0.00047932							1														Inf							0	0	0	0	0	0	0	0
CSARDVGFQETQYF														0.0123287	0.169196						1														5.239	3.119						0	0	0	0	0	2	1	0
CATSPAGTGTYEQYF													0.204646	0.0109194	0.0759014						1													4.047	8.731	5.758						0	0	0	0	0	1	0	0
CSGRDRGADTQYF													0.0354875	0.260921		0.00138885	0.303622		0.12602	0.0076788	2													4.415	2.837		7.865	2.566		3.378	6.228	1	0	2	0	2	2	0	2
CSASPGTANYEQYF														0.0275074			0.245847				1														Inf			Inf				0	0	0	0	0	0	0	0
CASSPSGAAYEQYF															0.0107878		0.0133084				2															Inf		Inf				0	0	0	0	0	0	0	0
CASSLGMTPIDTQYF													0.53753		0.000495566	0.000139526	0.000548132	0.0181001	2.29247e-07	0.00271944	6													2.023		8.16	9.539	8.517	5.054	13.381	7.069	0	0	0	0	0	2	1	0
CASRGTVANYGYTF																	0.0247152		0.0870986		1																	Inf		Inf		0	1	0	3	5	0	2	1
CAIKDKQSPLHF																	6.87153e-05				1																	Inf				1	0	0	0	0	0	2	0
CASSRRDRNYGYTF													0.000314988			0.0233032					2													Inf			Inf					0	0	0	0	0	0	2	0
CASSLAYEQYF													0.0233842								1													Inf								1	0	1	0	0	0	0	0
CAIPGQGLYGYTF													0.53753				0.571373		0.407418	7.06425e-05	1													2.023				1.983		2.111	9.596	0	0	0	0	0	2	0	0
CASSPRSVGPGYEQYF																1.36604e-131	0.000511309			0.0619457	2																Inf	Inf			Inf	0	0	0	0	0	0	0	0
CASSLGNSGANVLTF																		1.17336e-14	0.0011151		2																		Inf	Inf		0	0	0	0	0	0	0	0
CSAGGRPLGGTEAFF															0.00271361						1															Inf						0	0	0	0	0	0	0	0
CASSLASGNYGYTF								8.46661e-11										4.76526e-61	0	0	4								15.649										65.302	324.947	713.172	0	0	0	0	0	3	0	0
CASSLDRTSNQPQHF																0.00285759	0.149523	0.00556597	0.333092		2																12.048	4.899	10.11	3.378		1	2	0	2	9	1	4	0
CASSAGQVKQETQYF																0.0185765					1																Inf					1	0	0	0	1	0	0	0
CASTSGLLTDTQYF																0.0233032	0.0424626			0.0794814	2																Inf	Inf			Inf	0	1	0	0	0	0	2	0
CASSQDGGGGGRDTQYF																0.0300762	0.0518326				1																Inf	Inf				0	0	0	1	0	0	0	0
CASSHSPGNYGYTF																8.83172e-28	0.0166583				1																29.96	4.589				1	0	0	1	1	3	1	2
CASSLFTEAFF																				0.0308916	1																				Inf	0	0	0	0	0	0	0	0
CASSPGRAYEQYF	1.80664e-48																				1	Inf																				120	1	0	0	0	0	0	0
CASSLSSGGYEQYF	1.55502e-05																				1	Inf																				12	0	0	0	0	0	0	0
CASSSGLYGYTF		1.27059e-60																			1		Inf																			0	127	0	0	0	0	0	0
CASSLGRGRETQYF			9.33565e-82	5.40342e-08	6.07147e-13		0.000119657	2.21753e-05													5			Inf	Inf	Inf		Inf	Inf													0	0	233	17	39	0	0	11
CASSLGRNQPQHF			1.16638e-58																		1			Inf																		0	0	167	9	1	0	0	9
CASSPPDSGANVLTF			1.37621e-26																		1			Inf																		0	0	75	1	1	0	0	4
CASRIQGMNTEAFF				1.7383e-08	2.16564e-05	1.4555e-21		0.0301439	5.12136e-31												4				14.371	8.503	28.536		3.998	47.234												0	1	2	25	23	3	81	0
CASSLEQGILEQYF						0.00078476															1						Inf															0	0	0	0	0	0	10	0
CASSLAVDYGYTF									4.24382e-182												1									Inf												0	0	0	0	0	0	0	0
CATSERGAGGKDTQYF									1.8415e-23												1									Inf												0	0	1	0	0	0	1	0
CASSPTAYEQYF															0.00445996						1															Inf						0	0	0	0	0	0	1	0
CASSRTYEQYF															0.00445996						1															Inf						0	0	0	0	0	0	1	1
CSARNYRIPYGEQYF															0.00445996			1.78148e-05	1.48726e-09	2.53356e-25	4															Inf			Inf	Inf	Inf	0	0	0	0	0	0	0	0
CSAPTGWEETQYF															0.0164098	0.00489712	0.00942219			4.37213e-07	4															Inf	Inf	Inf			Inf	0	0	0	0	1	0	0	2
CASSPGTGNTEAFF															0.0237228						1															Inf						0	0	0	0	0	0	1	1
CASSFGGGYTF																4.21668e-26					1																Inf					0	0	0	0	0	0	0	0
CASSYSKETQYF																3.68883e-17					1																Inf					0	0	0	0	0	0	0	0
CASNQDSSEQYF																0.00340816	0.0424626				2																Inf	Inf				0	0	0	0	1	0	0	0
CSARGGGETQYF																0.00340816					1																Inf					0	0	0	0	0	0	0	0
CATSRDTQPQHF																0.00489712					1																Inf					0	0	0	0	0	0	0	0
CASSDRGAPLGYGYTF																0.0300762					1																Inf					0	0	0	0	0	0	0	0
CSARDQGILGYTF																0.0300762					1																Inf					0	0	0	0	0	0	3	0
CSARSRGRTYEQYF																0.0300762					1																Inf					0	0	0	0	2	0	1	0
CATSRERSNTEAFF																0.0443601					1																Inf					0	0	1	0	0	0	0	1
CSARDGIRLGGPNQPQHF																0.0443601					1																Inf					0	0	0	0	0	0	4	0
CSAPRQASSSLYGYTF																	0.0247152		0.112721		1																	Inf		Inf		0	0	0	0	0	0	0	0
CSATRTGGAYEQYF																		0.00140259			1																		Inf			0	0	0	0	0	0	0	0
CATSNTGYSGYTF																			8.40486e-109		1																			Inf		1	0	0	0	0	0	0	0
CASSHGGEQPQHF																			0.005449		1																			Inf		1	0	1	0	0	0	0	0
CASSSPDNRDGYTF																			0.005449		1																			Inf		0	0	1	0	0	0	0	0
CASRLGDSTQYF																				0.0228217	1																				Inf	0	0	0	0	0	0	0	0
CASSRSPGQSYGYTF																				0.043326	1																				Inf	0	2	0	0	0	0	0	0
CASSHKGIAGKETQYF														0	6.98268e-71		0.00752713				3														Inf	Inf		Inf				0	0	0	0	0	0	0	0
CSAPLDRVWGYTF													3.0398e-123	0							2													Inf	Inf							0	0	0	0	0	0	0	0
CASSRARGREQYF													8.91249e-118	1.00292e-294	7.61766e-302						3													Inf	Inf	Inf						0	0	0	0	0	0	0	0
CASSSDRKRGYF														2.83724e-240	6.50172e-23						2														Inf	Inf						0	0	0	0	0	0	0	0
CASDGTSIGYEQYF													6.68787e-66	9.59056e-227	2.40371e-19						3													Inf	Inf	Inf						0	0	0	0	0	0	0	0
CASSTRQGTVHGYTF														4.10106e-182	1.68376e-101						2														Inf	Inf						0	0	0	0	0	0	0	0
CASSLGASGSSYEQYF													1.54786e-74	2.83101e-105	2.05089e-79				0.0683495		3													Inf	Inf	Inf				Inf		0	0	0	0	0	0	0	0
CSARRTGMSTITEAFF													1.4458e-09	9.30704e-104	9.12947e-05						3													Inf	Inf	Inf						0	0	0	0	0	0	0	0
CASSFRGDEQFF													2.58443e-39	2.88563e-98							2													Inf	Inf							0	0	0	0	0	0	0	0
CASRDPSSYNEQFF														1.20359e-95	4.32274e-21						2														Inf	Inf						0	0	0	0	0	0	0	0
CASRPTGDRKPQHF													8.4655e-37	1.96382e-95							2													Inf	Inf							0	0	0	0	0	0	0	0
CSARDQGLVRNEQFF													1.4458e-09	1.8416e-78	1.71381e-154						3													Inf	Inf	Inf						0	0	0	0	0	0	0	0
CASSLALRGSSYEQYF													0	2.00127e-75							2													Inf	Inf							0	0	0	0	0	0	0	0
CSARSGHEQYF													9.22727e-21	9.27022e-61	5.04506e-10						3													Inf	Inf	Inf						0	0	0	0	0	0	0	0
CASSPTSGVQETQYF														6.56905e-40	3.91359e-25				5.47643e-127		3														Inf	Inf				Inf		0	0	0	0	0	0	0	0
CASSRDRGNQPQHF														2.10699e-38	2.90314e-45						2														Inf	Inf						0	0	0	0	0	0	0	0
CATSSRQGSTYGYTF														9.57584e-38	5.74069e-146						2														Inf	Inf						0	0	0	0	0	0	0	0
CASSKYSTDTQYF													2.01588e-22	1.72236e-37	2.95395e-117						3													Inf	Inf	Inf						0	0	0	0	0	0	0	0
CATTAGAARGSSYNEQFF														8.0282e-34	1.2551e-46						2														Inf	Inf						1	0	0	0	0	0	0	0
CSARGESGATNYEQYF													3.83052e-35	7.01274e-30	7.97107e-92						3													Inf	Inf	Inf						0	0	0	0	0	0	0	0
CASSYREGGLYGYTF														1.03397e-29	5.38103e-26						2														Inf	Inf						0	0	0	0	0	0	0	0
CASSLGRDTQYF														5.37192e-21	7.74103e-78					0.00762111	3														Inf	Inf					Inf	0	0	0	0	0	0	0	0
CASCRSVNYGYTF														3.06152e-16	8.83649e-18						2														Inf	Inf						0	0	0	0	0	0	0	0
CASSHFSTDTQYF														4.01017e-15	5.01873e-14						2														Inf	Inf						0	0	0	0	0	0	0	0
CASSPDRYQPQHF													0.00205153	1.85449e-13	9.26191e-37						3													Inf	Inf	Inf						0	0	0	0	0	0	0	0
CASSARQGAFEAFF													2.80988e-38	8.19451e-13							2													Inf	Inf							0	0	0	0	0	0	0	0
CSTQGSGNTIYF													5.58318e-87	0.000285782	1.4283e-19						3													Inf	Inf	Inf						0	0	0	0	0	0	0	0
CASSSRGYEQYF													6.97012e-85	0.00177596	1.34371e-55						3													Inf	Inf	Inf						0	0	0	0	0	0	0	0
CASSLAASGSSYEQYF													5.6839e-21	0.00485475	6.54778e-118						3													Inf	Inf	Inf						0	0	0	0	0	0	0	0
CASSHYSSDQPQHF													1.7669e-18		1.87238e-14						2													Inf		Inf						0	0	0	0	0	0	0	0
CASSASGGVQETQYF													0		1.86593e-61						2													Inf		Inf						0	0	0	0	0	0	0	0
CASSFGTGQPLHF													0		4.39975e-145						2													Inf		Inf						0	0	0	0	0	0	0	0
CASSMPGHLSYEQYF													2.54413e-198		3.13246e-179						2													Inf		Inf						0	0	0	0	0	0	0	0
CASSRDRYNEQFF													1.25591e-27		3.694e-31						2													Inf		Inf						0	0	0	0	9	0	0	0
CASREDRRETQYF													5.99013e-15		2.42075e-23						2													Inf		Inf						0	0	0	0	0	0	0	0
CASSHGTAVSPLHF													2.80075e-13		3.31901e-59						2													Inf		Inf						0	0	0	0	0	0	0	0
CASSLESTGGYTF														0							1														Inf							0	0	0	0	0	0	0	0
CGLKYWNEQFF														3.67833e-270							1														Inf							0	0	0	0	0	0	0	0
CSAVRGTQYF														8.10671e-232							1														Inf							0	0	0	0	0	0	0	0
CSVLSRDSTYEQYF														8.98456e-219							1														Inf							0	0	0	0	0	0	0	0
CASSLQGQRPTYEQYF														1.63465e-204							1														Inf							0	0	0	0	0	0	0	0
CASERGSYEQYF														1.74081e-196							1														Inf							0	0	0	0	0	0	0	0
CASSRTGGNGYTF														3.86397e-115							1														Inf							0	0	0	0	0	0	0	0
CASTRTGAGYEQYF														5.7115e-115							1														Inf							0	0	0	0	0	0	0	0
CASCRDRGGNEQFF														4.45451e-110							1														Inf							0	0	0	0	0	0	0	0
CASRSPSGYTF														6.43453e-110							1														Inf							0	0	0	0	0	0	0	0
CSAPEGGRRSLHF														1.50328e-103							1														Inf							0	0	0	0	0	0	0	0
CATSRRTGDPYGYTF														4.5091e-96							1														Inf							0	0	0	0	0	0	0	0
CSAREPGQGGLQPQHF														3.34295e-86							1														Inf							0	0	0	0	0	0	0	0
CASGSGGLGQYF														3.74363e-79							1														Inf							0	0	0	0	0	0	0	0
CASSKGLLPQHF														4.42428e-74							1														Inf							0	0	0	0	0	0	0	0
CASSFRQGAREQYF													1.39549e-10	3.04148e-73							2													Inf	Inf							0	0	0	0	0	0	0	0
CASRRGTVNEQFF														8.06954e-73							1														Inf							0	0	0	0	0	0	0	0
CASSGGAYEQYF														1.72487e-71							1														Inf							0	0	0	0	0	0	0	0
CRAYHGQGDYGYTF														3.8913e-70							1														Inf							0	0	0	0	0	0	0	0
CSARDQVRMPLEQFF														1.13251e-66							1														Inf							0	0	0	0	0	0	0	0
CASSLWTGGAQYF														6.537e-65							1														Inf							0	0	0	0	0	0	0	0
CASGQGAIGYTF														1.15086e-64							1														Inf							0	0	0	0	0	0	0	0
CASSLAGANVLTF														4.70452e-62							1														Inf							0	0	0	0	0	0	0	0
CSAHSSGNTIYF														1.31209e-59							1														Inf							0	0	0	0	0	0	0	0
CSVQGAGNTIYF														6.24999e-52							1														Inf							0	0	0	0	0	0	0	0
CSARDRDRGWNEQYF														3.23636e-50							1														Inf							0	0	0	0	0	0	0	0
CASGSGRGWEQFF														1.80022e-48						0.0794814	1														Inf						Inf	0	0	0	0	0	0	0	0
CASSYSTGRYGYTF														1.80022e-48							1														Inf							0	0	0	0	0	0	0	0
CASSSRGAEGYTF														2.81686e-46							1														Inf							0	0	0	0	0	0	0	0
CASSRGIRPQHF														4.73258e-46							1														Inf							0	0	0	0	0	0	0	0
CSARETVNYGYTF														1.203e-43							1														Inf							0	0	0	0	0	0	0	0
CSARATIKGQGLKETQYF														1.49389e-42							1														Inf							0	0	0	0	0	0	0	0
CSARTGQGNSPLHF														2.5374e-40							1														Inf							0	0	0	0	0	0	0	0
CASSSPNRPSGTGYTF														3.07966e-39							1														Inf							0	0	0	0	0	0	0	0
CATTRGTEAFF														3.44847e-38							1														Inf							0	0	0	0	0	0	0	0
CASSLAGGVQETQYF														4.34848e-37				4.48338e-13	0.0231864	6.43386e-05	4														Inf				Inf	Inf	Inf	0	0	0	0	0	0	0	0
CSARPQVNSPLHF														4.34848e-37							1														Inf							0	0	0	0	0	0	0	0
CASSDRPGTPYGYTF														1.28426e-33							1														Inf							0	0	0	0	0	0	0	0
CASLTFTGAYGYTF														1.59667e-32							1														Inf							0	0	0	0	0	0	0	0
CASSFRGAMGYTF														6.9505e-32							1														Inf							0	0	0	0	0	0	0	0
CASSPAGTGNQPQHF														6.9505e-32							1														Inf							0	0	0	0	0	0	0	0
CSAKGTSVETQYF														6.9505e-32							1														Inf							0	0	0	0	0	0	0	0
CSARGMNVGTDTQYF														5.22773e-31							1														Inf							0	0	0	0	0	0	0	0
CASSQSPRRTGLSTDTQYF														2.34131e-30							1														Inf							0	0	0	0	0	0	0	0
CASRNRGGQPQHF														1.03397e-29							1														Inf							0	0	0	0	0	0	0	0
CASISRTGKVGGYTF														1.77542e-29							1														Inf							0	0	0	0	0	0	0	0
CASSFGSSPLHF														2.77265e-29			3.85987e-27				2														Inf			Inf				0	0	0	0	1	0	0	0
CASSSRQGALNGYTF														2.15163e-28							1														Inf							0	0	0	0	0	0	0	0
CASSLTGGAGYTF														4.15688e-27							1														Inf							0	0	0	0	0	0	0	0
CASSPFRTGSEETQYF														1.85883e-26							1														Inf							0	0	0	0	0	0	0	0
CSARGGQKNNYGYTF														2.31641e-25							1														Inf							0	0	0	0	0	0	0	0
CATSRDRTRLGPYEQYF														1.05958e-24	1.37542e-07	0.0185765	3.37428e-14	5.51408e-61		0.0619457	5														Inf	Inf	Inf	Inf	Inf		Inf	1	0	2	0	0	0	0	0
CASRSPLHF														1.09775e-22							1														Inf							0	0	0	0	0	0	0	0
CASPPDGYEQYF														4.39494e-22							1														Inf							0	0	0	0	0	0	0	0
CATSDTTSNYGYTF														1.20361e-21							1														Inf							0	0	0	0	0	0	0	0
CSARDLTRQGFYTF														3.49311e-21							1														Inf							0	0	0	0	0	0	0	0
CSARQGAQNSPLHF													0.0744692	1.47284e-20		0.00908483			9.29295e-36	0.043326	4													Inf	Inf		Inf			Inf	Inf	0	0	0	0	1	0	0	0
CASTTSGGLQETQYF														4.13737e-20							1														Inf							0	0	0	0	0	0	0	0
CSASNGLKGSPLHF														4.00671e-20							1														Inf							0	0	0	0	0	0	0	0
CSAQGAGNTIYF														1.33394e-18							1														Inf							0	0	0	0	0	0	0	0
CASSPRQGALDGYTF														2.35964e-18							1														Inf							0	0	0	0	0	0	0	0
CASSYGRGHASYEQYF														2.15101e-18							1														Inf							0	0	0	0	0	0	0	0
CASSLYRVGLGEQYF														2.88921e-17							1														Inf							0	0	0	0	0	0	0	0
CASSYTFGYTF														2.6425e-17							1														Inf							0	0	0	0	0	0	0	0
CSARDPTGYEQYF														7.45748e-17							1														Inf							0	0	0	0	0	0	0	0
CASSAQGEGLAPNQPQHF														1.13036e-16							1														Inf							0	0	0	0	0	0	0	0
CASSLGHNIGQPQHF														1.13036e-16							1														Inf							0	0	0	0	0	0	0	0
CASSNRQGEVDGYTF														1.13036e-16							1														Inf							0	0	0	0	0	0	0	0
CASTPRQGVPYGYTF														1.13036e-16							1														Inf							0	0	0	0	0	0	0	0
CSPRSGHEQYF														3.33931e-16							1														Inf							0	0	0	0	0	0	0	0
CAISEQRRHYEQYF														3.06152e-16							1														Inf							0	0	0	0	0	0	0	0
CASSLRWGAAGGRETQYF														8.64084e-16							1														Inf							0	0	0	0	0	0	0	0
CATSTRDSVVSGYTF														1.00392e-14							1														Inf							0	0	0	0	0	0	0	0
CSARRVTGTVNSPLHF													0.00454189	1.58769e-14							2													Inf	Inf							0	0	0	0	0	0	0	0
CASRIREGAREQFF														1.58769e-14							1														Inf							0	0	0	0	0	0	0	0
CASSLNQGPTYEQYF														1.58769e-14			1.39572e-17		0.000477961		3														Inf			Inf		Inf		0	0	0	0	0	0	0	0
CSVELSGQETQYF														2.6748e-14							1														Inf							0	0	0	0	0	0	0	0
CASSLDQGGSPLHF														1.72845e-10							1														13.253							0	0	0	0	0	3	0	0
CASSARGGDGYTF														4.28601e-14							1														Inf							0	0	0	0	0	0	0	0
CASSTTGTSSYEQYF														4.28601e-14							1														Inf							0	0	0	0	0	0	0	0
CASTGQGAVFGYTF														4.28601e-14							1														Inf							0	0	0	0	0	0	0	0
CASTATALRLQETQYF														6.99138e-14							1														Inf							0	0	0	0	0	0	0	0
CSALGLYGYTF														6.99138e-14							1														Inf							0	0	0	0	0	0	0	0
CASSLAVYSHTYEQYF													0.00714068	1.19294e-13							2													Inf	Inf							0	0	0	0	0	0	0	0
CASSPNRGGLRGYTF														1.19294e-13							1														Inf							0	0	0	0	0	0	0	0
CASTSNRGRDSPLHF														1.19294e-13							1														Inf							0	0	0	0	0	0	0	0
CASGSSYEQYF													0.0523478	1.85449e-13							1													Inf	Inf							0	0	0	0	0	0	0	0
CASSQIQASGYTF														3.1034e-13							1														Inf							0	0	0	0	0	0	0	0
CASRRRDRGYGYTF														5.5217e-13							1														Inf							0	0	0	0	0	0	0	0
CASSSNRGINGYTF														8.19451e-13							1														Inf							0	0	0	0	0	0	0	0
CASSYRGNGINEQFF														1.74831e-11							1														Inf							0	0	0	0	0	0	0	0
CSGTGGGEQYF														1.74831e-11							1														Inf							0	0	0	0	0	0	0	0
CSASNGGGLPNTGELFF													1.43788e-45	2.7421e-11							2													Inf	Inf							0	0	0	0	0	0	0	0
CASSPGSNQPQHF														4.62303e-11							1														Inf							0	0	0	0	0	0	0	0
CSAKNPQGTDTQYF													3.25668e-05	8.22489e-11							2													Inf	Inf							0	0	0	0	0	0	0	0
CASSPQGISPLHF														1.23189e-10							1														Inf							0	0	0	0	0	0	0	0
CASSVGAYNSPLHF														1.23189e-10							1														Inf							0	0	0	0	0	0	0	0
CASSLQGGIGEQYF														2.08189e-10		3.69734e-07	2.02035e-82		0.000477961		4														Inf		Inf	Inf		Inf		0	1	0	0	0	0	0	0
CSVQGSGNTIYF														2.04211e-10							1														Inf							0	0	0	0	0	0	0	0
CASSLLEGTQYF														3.24717e-10							1														Inf							0	0	0	0	0	0	0	0
CASSPSGARTDTQYF														3.24717e-10							1														Inf							0	0	0	0	0	0	0	0
CASKWSGATQETQYF														8.08838e-08							1														14.195							0	0	0	0	0	2	1	0
CSASGGAFYNEQFF														9.58797e-10							1														Inf							0	0	0	0	0	0	0	0
CATSDLGTREGNSQYF														9.58797e-10							1														Inf							0	0	0	0	0	0	0	0
CASSYGQGLTYEQYF													4.99755e-17	8.87882e-10	2.40371e-19	2.12241e-101	7.47678e-08	3.72306e-99	1.04934e-14	2.69958e-07	8													Inf	Inf	Inf	Inf	Inf	Inf	Inf	Inf	0	0	0	1	0	0	0	0
CASSGRGSNGYTF														8.87882e-10							1														Inf							0	0	0	0	0	0	0	0
CASSRRDREQYF													0.00714068	1.43772e-09							2													Inf	Inf							0	0	0	0	0	0	0	0
CASRQVGEETQYF														1.43772e-09							1														Inf							0	0	0	0	0	0	0	0
CASSAGGGLGGYTF														2.46486e-09							1														Inf							0	0	0	0	0	0	0	0
CASSYRGQGLNGYTF														2.42632e-09							1														Inf							0	0	0	0	0	0	0	0
CASGKTGPMAYEQYF													0.0354875	3.84559e-09	8.83649e-18	0.00247231	0.0247152	0.0180616	0.0324925		7													Inf	Inf	Inf	Inf	Inf	Inf	Inf		0	0	0	0	0	0	0	0
CSAWTPFTNYGYTF														3.84559e-09							1														Inf							0	0	0	0	0	0	0	0
CASSHRDNEQFF														1.15236e-08							1														Inf							0	0	0	0	0	0	0	0
CASSYRGQGTDGYTF														1.15236e-08							1														Inf							0	0	0	0	0	0	0	0
CASSLSRGKETQYF													1.08997e-18	1.70088e-08							2													Inf	Inf							0	0	0	0	0	0	0	0
CASSLGTGGYEQYF														1.70088e-08							1														Inf							0	0	0	0	0	0	0	0
CASSNEGTDRAFF														1.70088e-08							1														Inf							0	0	0	0	0	0	1	0
CASSPDAQGNTEAFF														1.70088e-08							1														Inf							0	0	0	0	0	0	0	0
CATSIRTASYEQYF														1.70088e-08					0.00815337	0.000989702	3														Inf					Inf	Inf	0	0	0	0	0	0	0	0
CASSLLRGGLGYEQYF														2.84873e-08	0.0164098						2														Inf	Inf						0	0	0	0	0	0	0	0
CASSLRLYGYTF														2.84873e-08							1														Inf							0	1	0	0	0	0	0	0
CASSSGTPLSGANVLTF														2.84873e-08							1														Inf							0	0	0	0	0	0	0	0
CASSYTTGGVAFF														2.84873e-08							1														Inf							0	0	0	0	0	0	0	0
CSAEDREGTEAFF														2.84873e-08							1														Inf							0	0	0	0	0	0	0	0
CSARGGGQVEQYF														2.84873e-08							1														Inf							0	0	0	0	0	0	0	0
CASSLVGVGGLETQYF														2.84873e-08							1														Inf							0	0	0	0	0	0	0	0
CSAVNPGRPYEQYF														2.84873e-08							1														Inf							0	0	0	0	0	0	0	0
CASSGRRGFGYTF													0.00205153	4.44395e-08							2													Inf	Inf							0	0	0	0	0	0	0	0
CASSKVGYSFETQYF														4.44395e-08							1														Inf							0	0	0	0	0	0	0	0
CSATRADRGETQYF														7.49218e-08							1														Inf							0	0	0	0	0	0	0	0
CASSLVGSVNNEQFF														1.28665e-07							1														Inf							0	0	0	0	0	0	0	0
CASSLSRPEGTQYF													0.000813208	1.17741e-07							2													Inf	Inf							0	0	0	1	2	0	2	0
CASSDRRTYDEQFF														1.17741e-07							1														Inf							0	0	0	0	0	0	0	0
CASSPTSGGWETQYF														1.17741e-07							1														Inf							0	0	0	0	0	0	0	0
CASSRGLAAPWEQFF														1.17741e-07							1														Inf							0	0	0	0	0	0	0	0
CSAPRGGSMETQYF														1.17741e-07							1														Inf							0	0	0	0	0	0	0	0
CSASDRGYNSPLHF														1.17741e-07							1														Inf							0	0	0	0	0	0	0	0
CASSDREGAVYGYTF														1.92168e-07							1														Inf							0	0	0	0	0	0	0	0
CASSFPGGSKETQYF														1.92168e-07							1														Inf							0	0	0	0	0	0	0	0
CASSPNQGRSTEAFF													7.16135e-13	3.22537e-07	0.0164098						3													Inf	Inf	Inf						0	0	0	0	0	0	0	0
CASSDGQGWNGYTF														3.22537e-07							1														Inf							0	0	0	0	0	0	0	0
CASSEGRGLYGYTF														3.22537e-07	3.13468e-10						2														Inf	Inf						0	0	0	0	0	0	0	0
CASSPGSLGYTF														3.22537e-07							1														Inf							0	0	0	0	0	0	0	0
CASSGTGGAINGYTF														3.17341e-07							1														Inf							0	0	0	0	0	0	0	0
CASSLEASYGYTF														3.17341e-07							1														Inf							0	0	0	0	0	0	0	0
CSAHRGLGETQYF														3.17341e-07							1														Inf							0	0	0	0	0	0	0	0
CSAPILAGVNTQYF														3.17341e-07							1														Inf							0	0	0	0	0	0	0	0
CASSYSTRRGGETQYF													0.232062	0.000216526	0.000273906		0.140938	3.99185e-27		0.0875912	3													2.33	6.404	6.4		2.722	31.338		2.917	0	0	0	0	0	3	0	1
CSARGTGYGYTF														1.39935e-06							1														Inf							0	0	0	0	0	0	0	0
CSARGRAGEQETQYF														2.29428e-06							1														Inf							0	0	0	0	0	0	0	0
CSASGQYRNSPLHF														2.29428e-06							1														Inf							0	0	0	0	0	0	0	0
CASSIGGAYGYTF														3.9222e-06							1														Inf							0	0	0	0	0	0	0	0
CASSIPRGPRSYEQYF														3.9222e-06							1														Inf							0	0	0	0	0	0	0	0
CASSEGGTGVPKAQHF													0.00205153	3.79762e-06	5.26986e-18	3.5134e-05	3.87922e-15	6.57868e-15	5.31914e-18	0.00762111	8													Inf	Inf	Inf	Inf	Inf	Inf	Inf	Inf	0	0	0	0	0	0	2	0
CASSGPFGTNYGYTF														3.79762e-06					5.69585e-05		2														Inf					Inf		0	0	0	0	0	0	0	0
CASSLVGATSETQYF														3.79762e-06							1														Inf							0	0	0	0	0	0	0	0
CASSAGTGRIFYGYTF														6.02398e-06							1														Inf							0	0	0	0	0	0	0	0
CASSLGAAGVYEQYF														6.02398e-06							1														Inf							0	0	0	0	0	0	0	0
CASSYRTGNGYTF														6.02398e-06							1														Inf							0	0	0	0	0	0	0	0
CSATRASSYEQYF														6.02398e-06							1														Inf							0	0	0	0	0	0	0	0
CASRSLMAGHEQYF														1.01546e-05							1														Inf							0	0	0	0	0	0	0	0
CASSLFFDATGSPLHF														1.01546e-05							1														Inf							0	0	0	0	0	0	0	0
CASSPQGQRNSPLHF														1.01546e-05							1														Inf							0	0	0	0	0	0	0	0
CASSQQPQETQYF														1.77234e-05							1														Inf							0	0	0	0	0	0	0	0
CASSSLSGGEQYF														1.77234e-05							1														Inf							0	0	0	0	0	0	0	0
CSAKFLGETQYF														1.77234e-05							1														Inf							0	0	0	0	0	0	0	0
CSARVVPGSYEQYF														1.77234e-05							1														Inf							0	1	0	0	0	0	0	0
CSDKRGAQETQYF														1.77234e-05							1														Inf							0	0	0	0	0	0	0	0
CSALSGEAGTQYF														1.63536e-05							1														Inf							0	0	0	0	0	0	0	0
CSARPLGGTETQYF														1.63536e-05							1														Inf							0	0	0	0	0	0	0	0
CASSLVGQRASRPLHF														2.634e-05							1														Inf							1	0	0	0	0	0	0	0
CASSPNLLRQHQETQYF														2.634e-05							1														Inf							2	1	0	0	1	0	1	0
CSARVRAGRLLGTEAFF														2.634e-05							1														Inf							0	0	0	0	0	0	0	0
CASSFVGPQYF														4.46475e-05							1														Inf							0	0	0	0	0	0	0	0
CASSGRTGALGYTF														4.46475e-05							1														Inf							0	0	0	0	0	0	0	0
CASSLSTPGRGYF														4.46475e-05							1														Inf							0	0	0	0	0	0	0	0
CATSDFMAGDEQYF														4.46475e-05							1														Inf							0	0	0	0	0	0	0	0
CASSPTAGADTQYF														0.0332318		1.77804e-08	1	1.81161e-59	0.0569055	0.023693	1														0.541		3.069	1.008	10.606	0.552	1.71	0	0	0	0	0	25	0	0
CASRERAGEQYF														4.33027e-05							1														Inf							0	0	0	0	0	0	0	0
CASSSRQGAIDGYTF														4.33027e-05							1														Inf							0	0	0	0	0	0	0	0
CASSSSTGSYEQYF														4.33027e-05	1.37542e-07	1.42991e-09			0.0115443		4														Inf	Inf	Inf			Inf		0	0	0	0	0	0	0	0
CASSTLAGGTYEQYF														4.33027e-05							1														Inf							0	0	0	0	0	0	0	0
CATSTNRGPYEQYF														4.33027e-05							1														Inf							0	0	0	0	0	0	0	0
CASSPQETQYF														6.92789e-05		1.39546e-05					2														Inf		Inf					0	0	0	0	0	0	0	0
CASSRTSAETQYF														6.92789e-05							1														Inf							0	0	0	0	0	0	0	0
CASSEARLIQGTYGYTF														0.00011505	3.48923e-05						2														Inf	Inf						0	0	0	0	0	0	0	0
CASSGTGSSYEQYF														0.00011505			0.0424626				2														Inf			Inf				0	0	0	0	0	0	0	0
CASSLAARGGYEQYF														0.00011505							1														Inf							0	0	0	0	0	0	0	0
CASSLGALVGRTQETQYF														0.00011505							1														Inf							0	0	0	0	0	0	0	0
CASSNIRVSDRYF														0.00011505							1														Inf							0	0	0	0	0	0	0	0
CASSRSLYEQYF														0.00011505					0.0324925		2														Inf					Inf		0	0	0	0	0	0	0	0
CASSSYGSEAFF														0.00011505							1														Inf							0	0	0	0	0	0	0	0
CATSRDSGTPPYEQYF														0.00011505							1														Inf							0	0	0	0	0	0	0	0
CSVLPASSYNEQFF													0.0169297	0.000198821							2													Inf	Inf							0	0	0	0	0	0	0	0
CSARTSGAAQHF														0.000198821							1														Inf							0	0	0	0	0	0	0	0
CASSLSSYEQYF														0.00624559	0.00267417		0.245847	0.0281784	0.0162461	6.75352e-18	4														5.894	6.719		2.799	4.493	5.631	28.649	1	0	0	1	0	2	1	0
CASSAQLRETQYF														0.000180023							1														Inf							0	0	0	0	0	0	0	0
CASSLAVGYPYEQYF														0.000180023							1														Inf							0	0	0	0	0	0	0	0
CASSLTPTSGDPQYF														0.000180023							1														Inf							0	0	0	0	0	0	0	0
CASSPRFTLGETQYF														0.000180023							1														Inf							0	0	0	0	0	0	0	0
CASSQRVGGDDEAFF														0.000180023	3.03954e-06						2														Inf	Inf						0	0	0	0	0	0	0	0
CASSRTDHYEQYF														0.000180023			0.132788				1														Inf			Inf				0	0	0	0	0	0	0	0
CASSYLGSPLHF														0.000180023							1														Inf							0	0	0	0	0	0	0	0
CSAIGRQRTQYF														0.000180023							1														Inf							0	0	0	0	0	0	0	0
CSAREYGNTIYF														0.000180023							1														Inf							0	0	0	0	0	0	0	0
CASSGPSGRAQYF														0.00134962	0.000329227						2														11.788	14.399						0	0	0	0	0	1	0	0
CASSEGGAGGTQYF													0.00121531	0.000285782							2													Inf	Inf							0	0	0	0	0	0	0	0
CASSLGNMNTEAFF													0.0523478	0.000285782	1.06837e-08						2													Inf	Inf	Inf						0	0	0	0	0	0	0	0
CASSFSTRPEETQYF														0.000285782							1														Inf							0	0	0	0	0	0	0	0
CASSLGLPAGGYEQYF														0.000285782							1														Inf							0	0	0	0	0	0	0	0
CASSPGQGTGQYF														0.000285782							1														Inf							0	0	0	0	0	0	0	0
CASSQRQVPYGYTF														0.000285782							1														Inf							0	0	0	0	0	0	0	0
CASSRRQGAFKAFF														0.000285782							1														Inf							0	0	0	0	0	0	0	0
CASSTAAGANEQYF														0.000285782							1														Inf							0	0	0	0	0	0	0	0
CASSTQYYEQYF														0.000285782							1														Inf							0	0	0	0	0	0	0	0
CSARGPGNQHF														0.000285782							1														Inf							0	0	0	0	0	0	0	0
CSARLREGLNYGYTF														0.000285782	1.73766e-06						2														Inf	Inf						0	0	0	0	0	0	0	0
CASSCRTLQDEQYF														0.00047932							1														Inf							0	0	0	0	0	0	0	0
CASSLVGAYTGELFF														0.00047932							1														Inf							0	0	0	0	0	0	0	0
CATPPGQGSRETQYF														0.00047932							1														Inf							0	0	0	0	0	0	0	0
CSAGDSPSTDTQYF														0.00047932							1														Inf							0	0	0	0	0	0	0	0
CSPGQPPYEQYF														0.00047932							1														Inf							0	0	0	0	0	0	0	0
CARQGNEQFF														0.000459335	1.4075e-25						2														Inf	Inf						0	0	0	0	0	0	0	0
CASSESPGETQYF														0.000459335							1														Inf							0	0	0	0	0	0	0	0
CASSLKRGGPGANVLTF														0.000459335							1														Inf							0	0	0	0	0	0	0	0
CASSYSGTQETQYF														0.000459335							1														Inf							0	0	0	0	0	0	0	0
CATSEGGDSYEQYF														0.000459335		0.0130541			0.112721		2														Inf		Inf			Inf		0	0	0	0	0	0	0	0
CSAMTGYSPLHF														0.000459335							1														Inf							0	0	0	0	0	0	0	0
CSAPPRGWGETQYF														0.000459335							1														Inf							0	0	0	0	0	0	0	0
CSARGGPYGYTF														0.000459335							1														Inf							0	0	0	0	0	0	0	0
CSASQPGSSPLHF														0.000459335							1														Inf							0	0	0	0	0	0	0	0
CASSEGYEQYF													0.0169297	0.000726035			0.0335489	0.0180616			4													Inf	Inf			Inf	Inf			0	0	2	0	0	0	1	0
CASSATGYDGYTF														0.000726035							1														Inf							0	0	0	0	0	0	0	0
CASSGLAAIQETQYF														0.000726035							1														Inf							0	0	0	0	0	0	0	0
CASSSLTVGETQYF														0.000726035							1														Inf							0	0	0	0	0	0	0	0
CATSLSGVAVVDEQYF														0.000726035							1														Inf							0	0	0	0	0	0	0	0
CATSVTGGETQYF														0.000726035							1														Inf							0	0	0	0	0	0	0	0
CRAPAANMNTEAFF														0.000726035							1														Inf							0	0	0	0	0	0	0	0
CSAAWSDRGLYEQYF														0.000726035							1														Inf							0	0	0	0	0	0	0	0
CSADRSFREQYF														0.000726035							1														Inf							0	0	0	0	0	0	0	0
CASSHGQEVTDTQYF														0.00115824		0.0185765		0.0083527	0.00378129		4														Inf		Inf		Inf	Inf		0	0	0	0	0	0	0	0
CASQGSSYNSPLHF														0.00115824						1.73123e-09	2														Inf						Inf	0	0	0	0	0	0	0	0
CASSFGQGVETQYF														0.00115824							1														Inf							0	0	0	0	0	0	0	0
CASSLDRGAGEQYF														0.00115824							1														Inf							0	0	0	0	0	0	0	0
CASSPGQGLSYEQYF														0.00115824							1														Inf							0	0	0	0	0	0	0	0
CASSPRTKLNQPQHF														0.00115824							1														Inf							0	0	0	0	0	0	0	0
CSAGRTSAYEQYF													0.131584	0.150803	0.0445293	0.0793339	0.262192	0.386291	2.62302e-17	0.0517676	1													1.57	0.611	1.824	0.535	0.715	1.348	5.867	1.818	0	0	0	0	1	15	0	0
CSARIRGSSYEQYF													0.0744692	0.00115824							1													Inf	Inf							0	0	0	0	0	0	0	0
CAISEDRGLAGANVLTF														0.00115824							1														Inf							0	0	0	0	0	0	0	0
CASGQGLTYEQYF														0.00115824				0.0083527			2														Inf				Inf			0	0	0	1	0	0	0	0
CASNVRQGSYEQYF														0.00115824							1														Inf							0	0	0	0	0	0	0	0
CASRPQGASNTGELFF														0.00115824	0.0237228						2														Inf	Inf						0	0	0	0	0	0	0	0
CASSLAGGAYEQYF														0.00115824							1														Inf							0	0	0	0	0	0	0	0
CASSLGERYEQYF														0.00115824							1														Inf							0	0	0	0	0	0	0	0
CASSLQPNIQYF														0.00115824	9.02549e-18						2														Inf	Inf						0	0	0	0	0	0	0	0
CASSMDREQFF														0.00115824					0.005449		2														Inf					Inf		0	0	0	0	0	0	0	0
CASSRGNQPQHF														0.00115824							1														Inf							0	0	0	0	0	0	0	0
CASSSTSGYEQYF														0.00115824							1														Inf							0	0	0	0	0	0	0	0
CASSTGLYEQYF														0.00115824							1														Inf							0	0	0	0	0	0	0	0
CASTYRAGVLYGYTF														0.00115824							1														Inf							0	0	0	0	0	0	0	0
CSAGGGGDPFF														0.00115824							1														Inf							0	0	0	0	0	0	0	0
CSAIGGSLDSPLHF														0.00115824							1														Inf							0	0	0	0	0	0	0	0
CSAPFGEVYEQYF														0.00115824							1														Inf							0	0	0	0	0	0	0	0
CSARARDTVHSPLHF														0.00115824							1														Inf							0	0	0	0	0	0	0	0
CSARRNYEQYF														0.00115824							1														Inf							0	0	0	0	0	0	0	0
CSASAPSYNSPLHF														0.00115824							1														Inf							0	0	0	0	0	0	0	0
CASISRPGGLEAFF													3.257e-11	0.00177596							2													Inf	Inf							0	0	0	0	0	0	0	0
CASSLAIAGEGQPQHF													0.000502354	0.00177596	7.19872e-13						3													Inf	Inf	Inf						0	0	0	0	0	0	0	0
CASSGPRGQQETQYF														0.00177596							1														Inf							0	0	0	0	0	0	0	0
CASSKQGYSNQPQHF														0.00177596							1														Inf							0	0	0	0	0	0	0	0
CASSLASASYEQYF														0.00177596							1														Inf							0	0	0	0	0	0	0	0
CASSLRTNYGYTF														0.00177596	0.00271361						2														Inf	Inf						0	0	0	0	0	0	1	0
CASSLVGGGRTYEQYF														0.00177596		0.0793339			1.70483e-13	2.57003e-05	3														Inf		Inf			Inf	Inf	0	0	0	0	0	0	0	0
CASSPQRGASYEQYF														0.00177596							1														Inf							0	0	0	0	0	0	0	0
CASSSGGNTIYF														0.00177596							1														Inf							0	0	0	0	0	0	0	0
CASSWRQGDGYTF														0.00177596							1														Inf							0	0	0	0	0	0	0	0
CASSYGEGEQFF														0.00177596							1														Inf							0	0	0	0	0	0	0	0
CATSEAGTGNRTQYF														0.00177596		0.00689754					2														Inf		Inf					0	0	0	0	0	0	1	0
CSAREGLAFYEQYF														0.00177596							1														Inf							0	0	0	0	0	0	0	0
CSASPEGGLGETQYF														0.00177596			0.0518326				1														Inf			Inf				0	0	0	0	1	0	0	0
CASSESGAGDGYTF													4.83785e-05	0.0029175							2													Inf	Inf							0	0	0	0	0	0	0	0
CASSYRGGHEQYF														0.0029175							1														Inf							0	0	0	0	0	0	0	0
CSAREGPSPLHF														0.0548314		0.0606512		0.0128235	3.53269e-30	0.395484	2														4.147		4.183		5.337	45.198	2.356	0	0	0	0	3	2	0	0
CASSETVEGFETQYF														0.0029175					0.112721		1														Inf					Inf		0	0	0	0	0	0	0	0
CASSFRQGAPGGYTF														0.0029175							1														Inf							0	0	0	0	0	0	0	0
CASSGTSGASYNEQFF														0.0029175							1														Inf							0	0	0	0	0	0	0	0
CASSLSEIQETQYF														0.0029175							1														Inf							0	0	0	0	0	0	0	0
CASSNGLIAFF														0.0029175							1														Inf							0	0	0	0	0	0	0	0
CASSSYLGGYTF														0.0029175							1														Inf							0	0	0	0	0	0	0	0
CASSYNGGETQYF														0.0029175							1														Inf							0	0	0	0	0	0	0	0
CASTSTGIGETQYF														0.0029175					0.0870986		1														Inf					Inf		0	0	0	0	0	0	1	0
CSARQGSIRESPLHF														0.0029175							1														Inf							0	0	0	0	0	0	0	0
CSASDRETQPQHF														0.0029175							1														Inf							0	0	0	0	0	0	0	0
CSAKLEAALRNQPQHF													3.66951e-21	0.00485475							2													Inf	Inf							0	0	0	0	0	0	0	0
CASSFGADSEQYF														0.00485475							1														Inf							0	0	0	0	0	0	0	0
CASSLGDRGYEQFF														0.00485475							1														Inf							0	0	0	0	0	0	0	0
CASSLLGQGRSFSGANVLTF														0.00485475							1														Inf							0	0	0	0	0	0	0	0
CASSLSDGPRTGTQYF														0.00485475							1														Inf							0	0	0	0	0	0	0	0
CASSLWRDSPHF														0.00485475			0.00110961				2														Inf			Inf				0	0	0	0	0	0	0	0
CASSSLRLQGGTQYF														0.00485475							1														Inf							0	0	0	0	0	0	0	0
CASSSSWGARTDTQYF														0.00485475							1														Inf							0	0	0	0	0	0	0	0
CSARDSGDNSPLHF														0.00485475							1														Inf							0	0	0	0	0	0	0	0
CSATPDRSDSPLHF														0.00485475							1														Inf							0	0	0	0	0	0	0	0
CASSPPGLAGGTQETQYF													0.0523478	0.00464132			0.0247152		0.0683495		2													Inf	Inf			Inf		Inf		0	0	0	0	0	0	0	0
CSARRPLAGGFYEQYF													0.0523478	0.00464132							1													Inf	Inf							0	0	0	0	0	0	0	0
CASRPRQGSYNEQFF														0.00464132							1														Inf							0	0	0	0	0	0	0	0
CASSAPKPYEQYF														0.00464132							1														Inf							0	0	0	0	0	0	0	0
CASSARSGLRDEQYF														0.00464132							1														Inf							0	0	0	0	0	0	0	0
CASSKGRSYEQYF														0.00464132							1														Inf							0	1	0	0	0	0	0	0
CASSLDPGLLDEQYF														0.00464132							1														Inf							0	0	0	0	0	0	0	0
CASSPGRGAYNEQFF														0.00464132							1														Inf							0	0	0	0	0	0	0	0
CASSPVGGRETQYF														0.00464132							1														Inf							0	0	0	0	0	0	0	0
CASSQTSGVQETQYF														0.00464132				2.68718e-13			2														Inf				Inf			0	0	0	0	0	0	0	0
CATSRGGGGNQPQHF														0.00464132							1														Inf							0	0	0	0	0	0	0	0
CSAPFSMGGSSPLHF														0.00464132							1														Inf							0	0	0	0	0	0	0	0
CSARVSGKQETQYF														0.00464132							1														Inf							0	0	0	0	0	0	0	0
CSASSIYGYTF														0.00464132							1														Inf							0	0	0	0	1	0	0	0
CASRKLVNSYEQYF													7.42998e-48	0.00714487							2													Inf	Inf							0	0	0	0	0	0	0	0
CASSLQGTSQNEQFF														0.00714487		0.0793339	2.5172e-19				2														Inf		Inf	Inf				0	0	0	0	0	0	0	0
CASRSSGGQTLSSSYEQYF														0.00714487		0.0443601			0.0683495		2														Inf		Inf			Inf		1	0	0	0	0	0	0	0
CASSATGQSSYEQYF														0.00714487							1														Inf							0	0	0	0	0	0	0	0
CASSFGPQTYEQYF														0.00714487							1														Inf							0	0	0	0	0	0	0	0
CASSGYEAFF														0.00714487							1														Inf							0	0	0	0	0	0	0	0
CASSHGSGVSPLHF														0.00714487							1														Inf							0	0	0	0	0	0	0	0
CASSIQAGGSYNEQFF														0.00714487							1														Inf							0	0	0	0	0	0	0	0
CASSLGQWDEQYF														0.00714487							1														Inf							0	0	0	0	0	0	0	0
CASSLMGGNYEQYF														0.00714487							1														Inf							0	0	0	0	0	0	0	0
CASSLVETSGEQYF														0.00714487							1														Inf							0	0	0	1	0	0	0	0
CASSPDREYGYTF														0.00714487							1														Inf							0	0	0	0	0	0	0	0
CASSPQGAVYGYTF														0.00714487							1														Inf							0	0	0	0	0	0	0	0
CASSPRRNTGELFF														0.00714487	3.48923e-05						2														Inf	Inf						0	0	0	0	0	0	0	0
CASSPRSGDEQYF														0.00714487							1														Inf							0	0	0	0	0	0	0	0
CASSRDSSYEQYF														0.00714487			0.0518326				1														Inf			Inf				0	0	0	0	0	0	0	0
CATSGYYEQYF														0.00714487							1														Inf							0	0	0	0	0	0	0	0
CSALQGNYGYTF														0.00714487							1														Inf							0	0	0	0	0	0	0	0
CSARPRGYTSYEQYF														0.00714487	0.000647719			1.90917e-14			3														Inf	Inf			Inf			0	0	0	0	0	0	0	0
CSARQGGGVRPQHF														0.00714487							1														Inf							0	0	0	0	0	0	0	0
CSASGGGNEQFF														0.00714487							1														Inf							0	0	0	0	0	0	0	0
CSVSGGVNTEAFF														0.00714487					0.143235		1														Inf					Inf		0	0	0	0	0	0	0	0
CASSLDRTGYTF														0.0109194	0.0379606	2.07313e-119				0.0794814	3														Inf	Inf	Inf				Inf	0	0	0	0	0	0	0	0
CSARSSSYGYTF									1.40919e-160					0.0109194							2									Inf					Inf							0	0	0	0	0	0	0	0
CASGFGGTRSYEQYF														0.0109194							1														Inf							0	0	0	0	0	0	0	0
CASIGGTGPYEQYF														0.0109194							1														Inf							0	0	0	0	0	0	0	0
CASMMAGGNEQFF														0.0109194							1														Inf							0	0	0	0	0	0	0	0
CASRPGTSGYEQYF														0.0109194							1														Inf							0	0	0	0	0	0	0	0
CASSEGLKTQYF														0.0109194	0.0379606		0.0972061	0.00338071	0.0163663		4														Inf	Inf		Inf	Inf	Inf		0	0	0	0	0	0	0	0
CASSLFQTYEQYF														0.0109194							1														Inf							0	0	0	0	0	0	0	0
CASSLGGGGQPQHF														0.0109194		0.0185765					2														Inf		Inf					0	0	0	0	0	0	0	0
CASSLGSSSGAPYEQYF														0.0109194							1														Inf							0	0	0	0	0	0	0	0
CASSLVAGGRSEQFF														0.0109194	0.0379606				0.0870986	0.0794814	2														Inf	Inf				Inf	Inf	0	0	0	1	0	0	0	0
CASSPLTGLAPYEQYF														0.0109194							1														Inf							0	0	0	0	0	0	0	0
CASSPRGSSGYTF														0.0109194							1														Inf							0	0	0	0	0	0	0	0
CASSPSGGYGYTF														0.0109194							1														Inf							0	0	0	0	0	0	0	0
CASSQGGTSSYEQYF														0.0109194							1														Inf							0	0	0	0	0	0	0	0
CASSRGQGSSYEQYF														0.0109194							1														Inf							0	0	0	0	0	0	0	0
CASSRGTSGFSYEQYF														0.0109194							1														Inf							0	0	0	0	0	0	0	0
CASSSGGGETQYF														0.0109194							1														Inf							1	0	0	0	0	0	0	0
CASSSSGTTRETQYF														0.0109194					0.0870986		1														Inf					Inf		0	1	1	0	1	0	0	0
CASSWKQGTMNTEAFF														0.0109194							1														Inf							0	0	0	0	0	0	0	0
CATHPGTGVLGAGTQYF														0.0109194							1														Inf							0	0	0	0	0	0	0	0
CATREGGYGYTF														0.0109194							1														Inf							0	0	0	0	0	0	0	0
CSAEQGGRSYGYTF														0.0109194							1														Inf							0	0	0	0	0	0	0	0
CSAIGGANVLTF														0.0109194		0.00908483	0.00016171		0.0870986		3														Inf		Inf	Inf		Inf		0	0	0	0	0	0	0	0
CSAPNPRDSTDTQYF														0.0109194							1														Inf							0	0	0	0	0	0	0	0
CSAPPAGYNEQFF														0.0109194							1														Inf							0	0	0	0	0	0	0	0
CSARAQGAGSQPQHF														0.0109194							1														Inf							0	0	0	0	1	0	4	2
CSAREGQRNSPLHF														0.0109194							1														Inf							0	0	0	0	0	0	0	0
CSAREGTSGGTQYF														0.0109194		2.31056e-30	0.180045		9.68854e-06		3														Inf		Inf	Inf		Inf		0	0	0	0	0	0	0	0
CSARRGLSNQPQHF														0.0109194							1														Inf							0	0	0	0	0	0	0	0
CSARRSTSGYEQYF														0.0109194							1														Inf							0	0	0	0	0	0	0	0
CASSADRGSPQHF													0.000813208	0.0109194	0.0010987				0.068527	0.0308916	4													Inf	Inf	Inf				Inf	Inf	0	0	0	1	0	0	0	0
CAMRGAYSTDTQYF														0.0109194	0.0237228	0.0793339	4.13495e-09		5.69585e-05	0.00762111	5														Inf	Inf	Inf	Inf		Inf	Inf	0	0	0	0	1	0	0	0
CAINGGGATETQYF														0.0109194							1														Inf							0	0	0	0	0	0	0	0
CASNFRARYEQYF														0.0109194							1														Inf							0	0	0	0	0	0	0	0
CASRDAGDREQYF														0.0109194	2.13462e-44						2														Inf	Inf						0	0	0	0	0	0	0	0
CASRRDRGQGWSEQYF														0.0109194							1														Inf							0	0	0	0	0	0	0	0
CASSAQGALGYTF														0.0109194							1														Inf							0	0	0	0	0	0	0	0
CASSATGFSYEQYF														0.0109194							1														Inf							0	0	0	0	0	0	0	0
CASSERGQYGYTF														0.0109194							1														Inf							0	0	0	0	0	0	0	0
CASSGGAEDTQYF														0.0109194							1														Inf							0	0	0	0	0	0	0	0
CASSGQGPHSEQYF														0.0109194							1														Inf							0	0	0	0	0	0	0	0
CASSKGRGEQYF														0.0109194							1														Inf							0	0	0	0	0	0	0	0
CASSLTGGVLVEQYF														0.0109194							1														Inf							0	0	0	0	0	0	0	0
CASSPVEGSYEQYF														0.0109194							1														Inf							0	0	0	0	0	0	0	0
CASSPVNQGRGAFF														0.0109194							1														Inf							0	0	0	0	0	0	0	0
CASSQAPRYEQYF														0.0109194							1														Inf							0	0	0	0	0	0	0	0
CASSRSLGDTF														0.0109194							1														Inf							0	0	0	0	0	0	0	0
CASSWAAIQYEQYF														0.0109194							1														Inf							0	0	0	0	0	0	0	0
CASSWQGGNSPLHF														0.0109194							1														Inf							0	0	0	0	0	0	0	0
CASSYLASGVNEQYF														0.0109194							1														Inf							0	0	0	0	0	0	0	0
CASSYPKPYF														0.0109194							1														Inf							0	0	0	0	0	0	0	0
CASSYTDAPQETQYF														0.0109194					0.112721		1														Inf					Inf		0	0	0	0	0	0	0	0
CATGDIGTQYF														0.0109194							1														Inf							0	0	0	0	0	0	0	0
CSANRDAYGYEQYF														0.0109194							1														Inf							0	0	0	0	0	0	0	0
CSAPPRGQGNQPQHF														0.0109194							1														Inf							0	0	0	0	0	0	0	0
CSARDGTGVYEQYF														0.0109194							1														Inf							0	0	0	0	0	0	0	0
CSARDGYRLSGNTIYF														0.0109194							1														Inf							0	0	0	0	0	0	0	0
CSARDTSSYEQYF														0.0109194							1														Inf							0	0	0	0	0	0	0	0
CSARRGGLSYEQYF														0.0109194							1														Inf							0	0	0	0	0	0	0	0
CSARYGPGGPGANVLTF														0.0109194							1														Inf							0	0	0	0	0	0	0	0
CSARPTGSSGANVLTF														0.0506853						0.0229607	1														6.111						8.415	0	0	0	1	0	1	1	1
CSAAVTSGGMKFF														0.0164383							1														Inf							0	0	0	0	0	0	0	1
CASSRQGGDYGYTF														0.0164383		0.0185765					2														Inf		Inf					2	2	0	0	0	0	0	0
CAIREVLTGTYEQYF														0.0164383							1														Inf							0	0	0	0	0	0	0	0
CASRDRPAYEQYF														0.0164383	0.0010987					0.0619457	2														Inf	Inf					Inf	0	0	0	0	0	0	1	0
CASRTLDEQFF														0.0164383							1														Inf							0	0	0	0	0	0	0	0
CASSKQWETQYF														0.0164383							1														Inf							0	0	0	0	0	0	0	0
CASSLEGLQPQHF														0.0164383							1														Inf							0	1	0	0	0	0	0	0
CASSLNTGGYYEQYF														0.0164383							1														Inf							0	0	0	0	0	0	0	0
CASSLVATNYGYTF														0.0164383			0.0518326				1														Inf			Inf				0	0	0	0	0	0	0	0
CASSPRTSGGQETQYF														0.0164383							1														Inf							0	0	0	0	0	0	0	0
CASSPSRAHTQETQYF														0.0164383							1														Inf							0	0	0	0	0	0	0	0
CASSRTGKETQYF														0.0164383							1														Inf							0	0	0	0	0	0	0	0
CASSRVPRSYEQYF														0.0164383							1														Inf							0	0	0	0	0	0	0	0
CASSSGTGAYEQYF														0.0164383							1														Inf							0	0	0	0	0	0	0	0
CASSSRTGSLHGYTF														0.0164383							1														Inf							0	0	0	0	0	0	0	0
CASSYSGGHEQYF														0.0164383							1														Inf							0	0	0	0	0	0	0	0
CASTSMAGGPFEQYF														0.0164383							1														Inf							0	0	0	0	0	0	0	0
CSAGVYYGYTF														0.0164383							1														Inf							0	0	0	0	0	0	0	0
CSAIAQGNNSPLHF														0.0164383							1														Inf							0	0	0	0	0	0	0	0
CSAKSSGVTYEQYF														0.0164383							1														Inf							0	0	0	0	0	0	0	0
CSAQLTGTYEQYF														0.0164383							1														Inf							0	0	0	0	0	0	0	0
CSARDRINQPQHF														0.0164383							1														Inf							0	0	0	0	0	0	0	0
CSARSRDAFF														0.0164383							1														Inf							0	0	0	0	0	0	0	0
CSARVGTGNQPQHF														0.0164383							1														Inf							0	0	0	0	0	0	2	0
CSASGSPYNEQFF														0.0164383		0.0443601					2														Inf		Inf					0	0	0	0	0	0	0	0
CSATGTGGGYGYTF														0.0164383							1														Inf							0	0	0	0	0	0	0	0
CSAWGTGGLGSPLHF														0.0164383							1														Inf							0	0	0	0	0	0	0	0
CSSGTPEAFF														0.0164383							1														Inf							0	0	0	0	0	0	0	0
CASAQGADSLHF														0.254734	0.000210523	4.7299e-05	0.0106156		0.0870986	0.00271944	4														2.619	8.64	10.544	6.3		4.082	7.069	1	0	0	0	1	2	5	1
CASSLAGTLYEQYF														0.0275074			1.7908e-15			0.0619457	2														Inf			Inf			Inf	1	0	0	0	2	0	0	0
CAGGLRGDQETQYF														0.0275074							1														Inf							0	0	0	0	0	0	0	0
CASLKLGGVGEQYF														0.0275074							1														Inf							0	0	0	0	0	0	0	0
CASSLGAGSPDEQYF														0.0275074							1														Inf							0	0	0	0	0	0	0	0
CASSLSGRNYEQYF														0.0275074							1														Inf							0	0	0	0	0	0	0	0
CASSLYSRPLHF														0.0275074							1														Inf							0	0	0	0	0	0	0	0
CASSPPGGNSPLHF														0.0275074							1														Inf							0	0	0	0	0	0	0	0
CASSPRQGSTEAFF														0.0275074							1														Inf							0	0	0	0	0	0	0	0
CASSQSGGPRGEQYF														0.0275074							1														Inf							0	0	0	0	0	0	0	0
CASSYDGDYGYTF														0.0275074							1														Inf							0	0	0	0	0	0	0	0
CASTQTSGGGYTF														0.0275074							1														Inf							0	0	0	1	0	0	0	0
CATSDPTGAEQYF														0.0275074							1														Inf							0	0	0	0	0	0	0	0
CAWRQGRNSPLHF														0.0275074							1														Inf							0	0	0	0	0	0	0	0
CSAHSWASTDTQYF														0.0275074							1														Inf							0	0	0	0	0	0	0	0
CSARLTYGYTF														0.0275074							1														Inf							0	0	0	0	0	0	0	0
CTPLRASGYNEQFF														0.0275074							1														Inf							0	0	0	0	0	0	0	0
CSAETDRGYEQYF													0.0233842	0.0427981					0.0870986		2													Inf	Inf					Inf		0	0	0	0	0	0	0	0
CASSSTGVYTF														0.0427981							1														Inf							0	0	0	0	0	0	0	0
CAISESSEQYF														0.0427981							1														Inf							0	0	0	0	0	0	0	0
CASARGGQGLQETQYF														0.0427981							1														Inf							0	0	0	0	0	0	0	0
CASRAGGLYNEQFF														0.0427981							1														Inf							0	0	0	0	0	0	0	0
CASRKGETQYF														0.0427981							1														Inf							0	1	0	0	0	0	0	0
CASRSGTSGFYEQYF														0.0427981							1														Inf							0	0	0	0	0	0	0	0
CASRSRPGLAGGGMNF														0.0427981							1														Inf							0	0	0	0	0	0	0	0
CASSAPGRGSSGPF														0.0427981	3.48923e-05						2														Inf	Inf						0	0	0	0	0	0	0	0
CASSFRLADSYEQYF														0.0427981							1														Inf							0	0	0	0	0	0	0	0
CASSFVDSYEQYF														0.0427981							1														Inf							0	0	0	0	0	0	0	0
CASSGAEGVTF														0.0427981							1														Inf							0	0	0	0	0	0	0	0
CASSKTGATGKSF														0.0427981							1														Inf							0	0	0	0	0	0	0	0
CASSLGLQETQYF														0.0427981							1														Inf							0	0	0	0	0	0	1	0
CASSLGTGLPLHF														0.0427981							1														Inf							0	0	0	0	0	0	0	0
CASSLVAGAGSYEQYF														0.0427981							1														Inf							0	0	0	0	0	0	0	0
CASSPGPEQYF														0.0427981							1														Inf							0	0	0	0	0	0	0	0
CASSPGRTGRSEQYF														0.0427981					0.0870986		1														Inf					Inf		0	0	0	0	0	0	0	0
CASSPGTGGNQPQHF														0.0427981							1														Inf							0	0	0	0	0	0	0	0
CASSPPPPQPQHF														0.0427981							1														Inf							0	0	0	0	0	0	0	0
CASSRGLGQFF														0.0427981							1														Inf							0	0	1	0	0	0	1	0
CASSSLRAGEEQYF														0.0427981							1														Inf							0	0	0	0	0	0	0	0
CASSSRQGGLGSPLHF														0.0427981							1														Inf							0	0	0	0	0	0	0	0
CASSSSWEQYF														0.0427981							1														Inf							0	0	0	0	0	0	0	0
CASSSTGGEQFF														0.0427981							1														Inf							0	0	0	0	0	0	0	0
CASSYLGQGASGNTIYF														0.0427981							1														Inf							0	0	0	0	0	0	0	0
CASSYSVGRGAEQYF														0.0427981		0.0233032	2.54163e-15	0.0083527			4														Inf		Inf	Inf	Inf			0	0	0	0	0	0	0	0
CATRGQGPHEQYF														0.0427981							1														Inf							0	0	0	0	0	0	0	0
CATSRGVGGGTNEQFF														0.0427981							1														Inf							0	0	0	0	0	0	0	0
CSAPLDRAFNSPLHF														0.0427981							1														Inf							0	0	0	0	0	0	0	0
CSARAAVTYGYTF														0.0427981							1														Inf							0	0	0	0	0	0	0	0
CSARVRTSGGYEQYF														0.0427981							1														Inf							0	0	0	0	0	0	0	0
CSASAAYNSPLHF														0.0427981							1														Inf							0	0	0	0	1	0	0	0
CSASGGYNEQFF														0.0427981							1														Inf							0	0	0	0	0	0	0	0
CSASKAGYTEAFF														0.0427981							1														Inf							0	0	0	0	0	0	0	0
CSVIGLAETQYF														0.0427981							1														Inf							0	0	0	0	0	0	0	0
CASSQGTGGTYEQYF													0.0523478	0.0416485	0.00271361	2.28385e-18	9.00164e-57	5.61549e-24	2.28829e-55	3.2626e-17	7													Inf	Inf	Inf	Inf	Inf	Inf	Inf	Inf	0	0	0	0	0	0	2	0
CASSLAPGPGDSPLHF														0.0416485	0.00658748						2														Inf	Inf						0	0	0	1	0	0	0	0
CSARARYLTDTQYF														0.0416485					0.000477961		2														Inf					Inf		0	0	0	1	0	0	0	0
CASSSRDRADTQYF													3.00826e-05		4.60157e-06						2													Inf		Inf						0	0	0	0	0	0	0	0
CASSPRTGVNSPLHF																		0.0128235			1																		5.337			0	0	0	2	1	2	0	0
CASSLAGTGLYGYTF																0.00105862	0.132788		0.0163663	0.0308916	3																Inf	Inf		Inf	Inf	0	0	0	0	1	0	1	0
CASSTGTSSYEQYF																0.0233032					1																Inf					0	0	0	0	0	0	0	0
CASTLRQGAIYGYTF													4.81218e-06								1													Inf								0	0	0	0	0	0	0	0
CASSQRTGNTEAFF															0.00658748						1															Inf						0	0	0	0	0	0	0	0
CASKLSGGLSSYEQYF																			1.796e-06		1																			11.971		0	0	0	0	0	2	1	0
CASSQATGSLYNEQFF															0.0237228						1															Inf						0	0	0	0	0	0	0	0
CASSYSYEQYF															0.0237228						1															Inf						0	0	0	0	0	0	0	0
CASSLGSSGAYSPLHF																	0.0424626				1																	Inf				0	2	0	0	3	0	0	0
CSASKVQGPSSYEQYF																			3.19803e-07		1																			Inf		0	0	0	0	0	0	0	0
CASMGRGLGYEQYF													0.0233842								1													Inf								0	0	0	0	0	0	0	0
CAISEPRSREGGGTSYEQYF																	0.0182554	0.00140259	3.72563e-05	0.0619457	3																	Inf	Inf	Inf	Inf	0	0	0	0	0	0	1	0
CASSLDYSQIQHF			0	1.65855e-139	3.11414e-115		6.30825e-37														4			Inf	Inf	Inf		Inf														0	0	1837	321	356	0	0	102
CASSAMPPNSPLHF																		0.00140259			1																		Inf			0	0	0	0	0	0	2	0
CASSAGLAGARSYEQYF																	0.0518326		0.000149436		1																	Inf		Inf		0	0	0	0	0	0	0	0
CAIRGNFPTDTQYF																	0.180045		0.0080203		1																	Inf		Inf		0	0	0	0	0	0	0	0
CASSLGQGYGEAFF													0.000813208								1													Inf								0	0	0	0	0	0	0	0
CASSLGPSDGANVLTF													0.000770973								1													Inf								0	1	0	0	0	0	0	0
CAISLGQGDYGYTF			4.73974e-12	2.32684e-11																	2			Inf	Inf																	0	0	33	25	6	0	0	2
CASIPSGSTDTQYF															0.0164098						1															Inf						0	0	0	0	0	0	0	0
CASSPDGDTQYF															0.0164098	0.00105797					2															Inf	Inf					0	0	0	0	0	0	0	0
CASSLTQGIYNEQFF																0.00689754	0.180045				1																Inf	Inf				0	0	0	0	0	0	0	0
CASSPGGQPYGYTF																0.0443601					1																Inf					0	0	0	0	0	0	2	0
CATSDRYGTSGYTF																				0.0104303	1																				Inf	0	0	0	0	0	0	0	0
CASSVATGVNYEQYF													0.000813208								1													Inf								0	0	0	0	0	0	0	0
CASTPTDRAQPQHF													0.0169297								1													Inf								0	0	0	0	0	0	0	0
CASSQIAGGPYNEQFF													1					3.41159e-09			1													1.012					9.978			0	0	0	0	0	4	0	0
CAVLIRGGYEQYF																		0.000134204	6.86721e-06		2																		Inf	Inf		1	0	0	0	0	0	0	0
CSARGTFYGYTF															0.00105052						1															Inf						0	0	0	3	0	0	0	0
CASSPEQSRNTEAFF																0.0185765					1																Inf					0	0	0	1	0	0	0	0
CSASKTQGYVGYTF																0.0300762					1																Inf					0	0	0	0	0	0	2	0
CAISEGGVSSYEQYF																0.0233032					1																Inf					0	1	0	0	1	0	2	0
CASSYWAAQYEQYF																			0.00566273		1																			Inf		0	0	0	0	0	0	0	0
CASSLGRLIKADTQYF																		0.0117458	0.0324925		2																		Inf	Inf		1	0	0	0	0	0	0	0
CASSIGRGGQPQHF															0.00271361						1															Inf						0	0	0	0	0	0	0	0
CASSLDSNYGYTF																		2.44923e-177			1																		Inf			0	0	0	1	0	0	0	0
CASSLGTGYGYTF																		0.000328654			1																		Inf			1	0	0	0	0	0	0	0
CASRGGSSGANVLTF													0.0265135		0.414645	0.441947	0.00214334	0.010328			1													3.802		1.919	1.784	5.756	4.493			0	0	0	0	0	3	0	0
CASSQAEYSSYEQYF													0.00121531				3.18443e-08				2													Inf				Inf				0	0	0	0	0	0	0	0
CASSLATPYSEAFF													0.0108473		0.00427821	0.0606512	0.0424626		5.16395e-09	0.0619457	4													Inf		Inf	Inf	Inf		Inf	Inf	0	0	1	1	1	0	0	0
CASSVGAGGHDEQFF													0.0233842		0.00445996		0.132788		0.0231864	0.0228217	4													Inf		Inf		Inf		Inf	Inf	0	0	0	0	1	0	0	0
CASSAGTSYGYTF						2.30872e-49										1.06019e-19					1						6.111										0.089					0	0	0	0	1	56	322	0
CASSWGTGLENEQFF															1.81928e-08						1															Inf						0	0	0	0	0	0	0	0
CASSFWTSGGPSSYEQYF																0.0130541					1																Inf					0	0	0	0	1	0	2	0
CASRRTGALSGNTIYF																0.0793339	0.0335489				1																Inf	Inf				0	0	0	0	0	0	0	0
CASSAHTTGQTQYF																		1.74208e-13			1																		Inf			0	0	0	0	0	0	0	0
CASSLGRGESTEAFF																		2.22268e-09			1																		Inf			0	0	0	0	0	0	0	0
CATMRARTEAFF													2.31314e-09								1													Inf								0	0	0	0	0	0	0	0
CASRRARGREAFF				8.73107e-12			1.32351e-31												1.16785e-06		3				Inf			Inf												Inf		1	0	1	26	7	0	5	87
CASSSTSGQGWETQYF									1.29297e-29												1									Inf												0	0	0	0	0	0	1	1
CASSRQGASTGELFF															0.0010987						1															Inf						0	0	0	0	0	0	0	0
CSARDPGLSNQPQHF															0.0237228		0.071324	0.0117458			2															Inf		Inf	Inf			0	0	0	0	6	0	6	0
CASSERGAARLRTDTQYF																3.65004e-18					1																Inf					0	0	0	0	0	0	0	0
CSARDLGLANYNEQFF																	8.30909e-14			0.0228217	2																	Inf			Inf	0	0	0	0	0	0	0	0
CASSSEWGTAEAFF																		0.0083527			1																		Inf			0	0	1	0	0	0	0	0
CSARGQGHTEAFF																			6.62866e-27		1																			Inf		0	0	0	0	0	0	0	0
CSVSRGGREETQYF																	0.0972061		0.00566273		1																	Inf		Inf		0	0	0	0	0	0	0	0
CAPSVRGGGYEQYF													0								1													Inf								0	0	0	0	0	0	0	0
CASSYLGRTMNTEAFF													5.93481e-09		6.49699e-21						2													Inf		Inf						0	0	0	0	0	0	0	0
CAISDRANYGYTF													0.0606733				1		0.809527	0.000200637	1													2.76				0.991		1.337	5.556	0	0	0	0	0	4	1	0
CASSLRANYGYTF													0.0165019								1													Inf								0	0	0	0	0	0	0	0
CASSLGAGTQETQYF													0.0233842								1													Inf								0	0	0	0	0	0	0	0
CSAREGTGGYEQYF																				0.0308916	1																				Inf	0	0	0	0	0	0	0	0
CSARDSSGGFSYEQYF																0.0932188	0.0972061			0.0229607	1																5.354	6.299			8.415	0	1	0	0	0	1	1	0
CSGSVDPTDTQYF																0.0300762					1																Inf					0	0	0	0	0	0	0	0
CASSRGLNTGELFF				9.72454e-07																	1				Inf																	0	0	0	14	2	0	0	0
CASVQGLNTEAFF							3.25833e-47	2.79328e-47	1.04457e-06									1.06841e-49	1.36893e-06	0.0228217	6							177.035	168.101	28.593									152.504	21.688	8.078	4	0	0	1	0	1	0	136
CASSYGWANTEAFF															4.60157e-06			0.0117458	0.112721		2															Inf			Inf	Inf		0	0	0	0	1	0	1	0
CSAIPGGGRPGNTEAFF															0.00445996						1															Inf						0	0	0	0	0	0	0	0
CASSPTSGGSSSYNEQFF															0.0164098						1															Inf						0	0	0	0	0	0	0	0
CASSFRGESYNSPLHF																5.87572e-67					1																Inf					0	0	0	0	0	0	0	0
CASNRADLNTEAFF																3.6598e-09					1																Inf					0	0	0	0	0	0	0	1
CASSHRGADQETQYF																0.0130541					1																Inf					0	0	0	0	0	0	0	0
CASTTGDSRYGYTF																0.0233032	0.132788				1																Inf	Inf				0	0	0	0	0	0	0	0
CSASVLNEQFF													0								1													Inf								0	0	0	0	0	0	0	0
CASSQRLNSGYTF													1.61089e-259								1													Inf								0	0	0	0	0	0	0	0
CSAGPGSGYGYTF													3.73203e-226								1													Inf								0	0	0	0	0	0	0	0
CATTPRPGAARGYTF													1.10567e-211								1													Inf								0	0	0	0	0	0	0	0
CATSDRLAKFF													8.67331e-170								1													Inf								0	0	0	0	0	0	0	0
CASRGQAYSSYEQYF													2.20732e-144				0.0424626				2													Inf				Inf				0	0	0	0	0	0	0	0
CATRGRDTRYQETQYF													1.93162e-141								1													Inf								0	0	0	0	0	0	0	0
CASRQGVWEETQYF													1.4393e-129								1													Inf								0	0	0	0	0	0	0	0
CSARVISGGHGYTF													2.81699e-124								1													Inf								0	0	0	0	0	0	0	0
CASNARGYGYTF													3.89487e-121								1													Inf								0	0	0	0	0	0	0	0
CASSVDRVGSPLHF													1.04469e-120								1													Inf								0	0	0	0	0	0	0	0
CASSPRHGTDTQYF													4.24496e-102								1													Inf								0	0	0	0	0	0	0	0
CASSSAMGYTF													2.13399e-99								1													Inf								0	0	0	0	0	0	0	0
CASSSPRQGNYGYTF													9.24924e-99								1													Inf								0	0	0	0	0	0	0	0
CASSLRTTYEQYF													3.73528e-98								1													Inf								0	0	0	0	0	0	0	0
CASSSDYRGYYGYTF													2.48904e-90								1													Inf								0	0	0	0	0	0	0	0
CASSSRGLEAFF													1.17165e-88								1													Inf								0	0	0	0	0	0	0	0
CASSDQGAIYGYTF													9.34023e-87								1													Inf								0	0	0	0	0	0	0	0
CSVRTGLNTEAFF													1.60997e-58								1													Inf								0	0	0	0	0	0	0	0
CATSRDGGDYYEQYF													1.12842e-56								1													Inf								0	0	0	0	0	0	0	0
CASRTPGQVMDQHF													2.84397e-56								1													Inf								0	0	0	0	0	0	0	0
CASSPRQGALHGYTF													8.51279e-51								1													Inf								0	0	0	0	0	0	0	0
CSVQGRGNTIYF													2.95099e-48								1													Inf								0	0	0	0	0	0	0	0
CASSRQGASYGYTF													7.59609e-48								1													Inf								0	0	0	0	0	0	0	0
CSAESNTEAFF													2.71517e-43		1.16889e-09						2													64.535		17.047						0	0	0	0	0	2	0	0
CASSRYTGQGAETQYF													6.79258e-44								1													Inf								0	0	0	0	0	0	0	0
CASSQGRGDGYTF													1.129e-43								1													Inf								0	0	0	0	0	0	0	0
CSARDPGKKVPQYF													5.68756e-42		0.000647719						2													Inf		Inf						0	0	0	0	0	0	0	0
CASSLTSGVQETQYF													8.35453e-42								1													Inf								0	0	0	0	0	0	0	0
CSAKGQETRNQPQHF													2.15115e-41								1													Inf								0	0	0	0	0	0	0	0
CASSESGWASGGYEQYF													8.96958e-41								1													Inf								0	0	0	0	0	0	0	0
CSATALNEQFF													1.11147e-39								1													Inf								0	0	0	0	0	0	0	0
CASSSGTGGFYNSPLHF													4.20672e-39								1													Inf								0	0	0	0	0	0	0	0
CASSPRQATYEQYF													1.08621e-38								1													Inf								0	0	0	0	0	0	0	0
CASSIASSGGYTF													8.37701e-37								1													Inf								0	0	0	0	0	0	0	0
CASRPRQGAYNEQFF													5.6031e-36								1													Inf								1	0	0	0	0	0	0	0
CASIGQGYGYTF													6.29024e-35								1													Inf								0	0	0	0	0	0	0	0
CASSQGPGSGGGETQYF													3.1417e-33								1													Inf								0	0	0	0	0	0	0	0
CASGQTYEQYF													1.96767e-32								1													Inf								0	0	0	0	0	0	0	0
CASSAQARNQPQHF													1.36237e-31								1													Inf								0	0	0	0	0	0	0	0
CASSRRSDTQYF													3.57267e-31								1													Inf								0	0	0	0	0	0	0	0
CASSSRGGGALHEQYF													6.14118e-31								1													Inf								0	0	0	0	0	0	0	0
CASGPTGGFGYTF													6.33684e-30								1													Inf								0	0	0	0	0	0	0	0
CSARGTAYGYTF													2.66421e-29					8.09575e-05			2													Inf					Inf			0	0	0	0	0	0	0	0
CASSANRGWGYTF													4.85288e-28								1													Inf								0	0	0	0	0	0	0	0
CASSDSRRTGVNEQFF													4.85288e-28								1													Inf								0	0	0	0	0	0	0	0
CASSSTGGTQYF													3.25599e-27								1													Inf								0	0	0	0	0	0	0	0
CASRSRAGSIYEQYF													9.77235e-26								1													Inf								0	0	0	0	0	0	0	0
CASTPRQGKVDGYTF													2.55588e-25								1													Inf								0	0	0	0	0	0	0	0
CSSNGASGAADTQYF													1.66372e-24								1													Inf								0	0	0	0	0	0	0	0
CATGVPGQLAGYTF													1.28173e-23								1													Inf								0	0	0	0	0	0	0	0
CSAFGGSGVSPYEQYF													1.28173e-23								1													Inf								0	0	0	0	0	0	0	0
CASSEWGWGYTF													1.85405e-23								1													Inf								0	0	0	0	0	0	0	0
CASSQRTGSSPLHF													4.75723e-23								1													Inf								0	0	0	0	1	0	0	0
CSARFGGGRNEQFF													9.42119e-22								1													Inf								0	0	0	0	0	0	0	0
CASIGRDRAEQYF													1.39924e-21								1													Inf								0	0	0	0	0	0	0	0
CASSASGGNEEQYF													9.45351e-21								1													Inf								0	0	0	0	0	0	0	0
CASSGRGSDGYTF													9.45351e-21								1													Inf								0	0	0	0	0	0	0	2
CSASSGHEQYF													1.44963e-20		0.00163997	0.00908483					3													Inf		Inf	Inf					0	0	0	0	0	0	0	0
CSATGRPINFF													1.58787e-19								1													Inf								0	0	0	0	0	0	0	0
CASSRGQGYGYTF													4.15573e-19								1													Inf								0	0	0	0	0	0	0	0
CASSSSRTGIDEQYF													1.82252e-18								1													Inf								0	0	0	0	0	0	0	0
CASSVRRGGAPDYGYTF													1.82252e-18								1													Inf								0	0	0	0	0	0	0	0
CASTVQGAVNGYTF													2.79043e-18								1													Inf								0	0	0	0	0	0	0	0
CASSPPGGGPLYGYTF													4.99755e-17		0.0237228						2													Inf		Inf						0	0	0	0	0	0	0	0
CASSPREGALYGYTF													4.99755e-17								1													Inf								0	0	0	0	0	0	0	0
CASRTRGNPPLHF													3.40877e-16								1													Inf								0	0	0	0	0	0	0	0
CASTPDGRGAYGYTF													1.4524e-15								1													Inf								0	0	0	0	0	0	0	0
CSASNRKRNNYGYTF													5.99013e-15								1													Inf								0	0	0	0	0	0	0	0
CASSGQTAEAFF													1.57269e-14								1													Inf								0	0	0	0	0	0	0	0
CASSRAGGVIYEQYF													2.54054e-14			1.49873e-15	0.0133084		0.00022252		4													Inf			Inf	Inf		Inf		1	0	0	1	0	0	0	0
CASTRGGNSPLHF													2.54054e-14								1													Inf								0	0	0	0	0	0	0	0
CASSYGSSYPRETQYF													6.62423e-14								1													Inf								0	0	0	0	0	0	0	0
CATTPGGQGMYGYTF													1.87185e-13								1													Inf								0	0	0	0	0	0	0	0
CASRPSTGVSSYEQYF													2.80075e-13								1													Inf								0	0	0	0	0	0	0	0
CASSSRQGVPNGYTF													4.86944e-13								1													Inf								0	0	0	0	0	0	0	0
CSARSGHEQFF													4.86944e-13								1													Inf								0	0	0	0	0	0	0	0
CASSPGTGGSLRGYTF													4.43133e-13								1													Inf								0	0	0	0	0	0	0	0
CSARIGGNQPQHF													7.16135e-13								1													Inf								0	0	0	0	4	0	2	0
CASRPSGRSYEQYF													7.16135e-13								1													Inf								0	0	0	0	0	0	0	0
CASSLEFTRGAETQYF													1.10624e-12					2.25622e-12			2													Inf					Inf			0	0	0	0	0	0	0	0
CASSPAGGYGYTF													1.10624e-12								1													Inf								0	0	0	0	0	0	0	0
CASSHHTGEETQYF													7.73589e-12								1													Inf								0	0	0	0	0	0	0	0
CSASGQTYEQYF													3.5626e-11								1													Inf								0	0	0	0	0	0	0	0
CASSLLPAGGREEQFF													3.257e-11								1													Inf								0	0	0	0	0	0	0	0
CASSTPRGAGANVLTF													5.35321e-11		5.04506e-10						2													Inf		Inf						0	0	0	0	0	0	0	0
CAISVRGGGLDGYTF													1.39549e-10								1													Inf								0	0	0	0	0	0	0	0
CASRDYGPYNEQFF													1.39549e-10								1													Inf								0	0	0	0	0	0	0	0
CASSEAGQSDGYTF													2.17694e-10								1													Inf								0	0	0	0	0	0	0	0
CASTRTANYGYTF													3.69747e-10								1													Inf								0	0	0	0	0	0	0	0
CASHFGQGKAFF													8.98977e-10								1													Inf								0	0	0	0	0	0	0	0
CASSLRRDNPSRGYTF													8.98977e-10								1													Inf								0	0	0	0	0	0	0	0
CSASRDRGREGYTF													8.98977e-10								1													Inf								0	0	0	0	0	0	0	0
CATSPGGTDTQYF													1.4458e-09								1													Inf								0	0	0	0	0	0	0	0
CASSLRSGNLYGYTF													5.93481e-09								1													Inf								0	0	0	0	0	0	0	0
CASSMDRGGTEAFF													5.93481e-09								1													Inf								0	0	0	0	0	0	0	0
CATGDRGVYEQYF													5.93481e-09								1													Inf								0	0	0	0	0	0	0	0
CSATDGQVAYEQYF													1.528e-08								1													Inf								0	0	0	0	0	0	0	0
CSASAVRSSYNSPLHF													2.47282e-08								1													Inf								0	0	0	0	0	0	0	0
CASSVALAGYEQYF													6.73883e-08								1													Inf								0	0	0	0	0	0	0	0
CASSYKGAGGYTF													6.73883e-08								1													Inf								0	0	0	0	0	0	0	0
CASSEFGDQPQHF													6.43778e-08								1													Inf								0	0	0	0	0	0	0	0
CASSLDVSPYEQYF													1.79105e-07								1													Inf								0	0	0	0	0	0	0	0
CASSPGTSGSYEQYF													1.79105e-07								1													Inf								0	0	0	0	0	0	0	0
CASSLSGGVYNEQFF													1.67131e-07								1													Inf								0	0	0	0	0	0	0	0
CASSRGQGREQYF													2.70831e-07								1													Inf								0	0	0	0	0	0	0	0
CSASRQGDYGYTF													2.70831e-07								1													Inf								0	0	0	0	0	0	0	0
CASSLQGDAQPQHF													4.72522e-07								1													Inf								0	0	0	0	0	0	0	0
CASSPLRAGGIYEQYF													7.0009e-07								1													Inf								0	0	0	0	0	0	0	0
CSARDGGGGPYEQYF													7.0009e-07								1													Inf								0	0	0	0	0	0	0	0
CSARVGLAGARDTQYF													7.0009e-07								1													Inf								0	0	0	0	0	0	0	0
CAGVNGGNQPQHF													1.09054e-06		0.0164098						2													Inf		Inf						0	0	0	0	0	0	0	0
CASSLVAGGRVYEQYF													1.09054e-06		0.00427821						2													Inf		Inf						0	0	0	0	0	0	0	0
CASSQEWGDYGYTF													1.09054e-06		5.82851e-35						2													Inf		Inf						0	0	0	0	0	0	0	0
CASSDRQGRVYGYTF													1.83634e-06								1													Inf								0	0	0	0	0	0	0	0
CSARDQGGYGYTF									3.12767e-133				1.78879e-06								2									Inf				Inf								0	0	0	0	0	0	0	0
CASSSILSLHF													2.84626e-06								1													Inf								0	0	0	0	0	0	0	0
CSARLVAGYSDTQYF													2.84626e-06						0.112721		1													Inf						Inf		0	0	0	0	0	0	0	0
CASGSIWDSPSANYGYTF													4.81218e-06								1													Inf								0	0	0	0	0	0	0	0
CASRRGTASTEAFF													4.81218e-06								1													Inf								0	0	0	0	0	0	0	0
CASSSLEGPYEQYF													4.81218e-06								1													Inf								0	0	0	0	0	0	0	0
CSARDQVGSPLHF													0.000284496								1													8.28								0	0	0	0	0	2	0	0
CASSRDDRGHTF													7.34863e-06								1													Inf								0	0	0	0	0	0	0	0
CSARDPGHGGYTF													7.34863e-06								1													Inf								0	0	0	0	0	0	0	0
CSATRQGLNSPLHF													7.34863e-06								1													Inf								0	0	0	0	0	0	0	0
CAISESGASTDTQYF													1.17095e-05								1													Inf								0	0	0	0	0	0	0	0
CASSAGGLYTDTQYF													1.17095e-05								1													Inf								0	0	0	0	0	0	0	0
CASSSRTHQPQHF													1.17095e-05								1													Inf								0	0	0	0	0	0	0	0
CASREQYF													1.91525e-05								1													Inf								0	0	0	0	0	0	0	0
CASSLGFREGEQYF													1.91525e-05								1													Inf								0	0	0	0	0	0	0	0
CASSNRQGAVDGYTF													1.91525e-05								1													Inf								0	0	0	0	0	0	0	0
CASSANRGRVSEAFF													3.25668e-05								1													Inf								0	0	0	0	0	0	0	0
CASSPRSGSMNGYTF													3.25668e-05								1													Inf								0	0	0	0	0	0	0	0
CSARVTGNIQYF													3.25668e-05								1													Inf								0	0	0	0	0	0	0	0
CSVTGLAGHTDTQYF													3.25668e-05								1													Inf								0	0	0	0	0	0	0	0
CSVQDRGDIQYF													0.000281913								1													14.351								0	0	0	0	0	1	0	0
CAGSGGYTF													3.00826e-05								1													Inf								0	0	0	0	0	0	0	0
CASILRPGALSGYTF													3.00826e-05								1													Inf								0	0	0	0	0	0	0	0
CASSERQGSMAQHF													3.00826e-05								1													Inf								0	0	0	0	0	0	0	0
CASSREDRAGYGYTF													4.83785e-05								1													Inf								0	0	0	0	0	0	0	0
CASSTGQGNYGYTF													4.83785e-05								1													Inf								0	0	0	0	0	0	0	0
CSATIQGAGQETQYF													4.83785e-05								1													Inf								0	0	0	0	0	0	0	0
CASRSTRGGYTF													0.000678582		3.0148e-12	0.21117	2.92636e-12			1.80889e-20	4													13.247		38.903	4.015	37.861			60.564	0	0	0	0	0	1	0	0
CASRVGGAYNEQFF													7.59586e-05								1													Inf								0	0	0	0	0	0	0	0
CASSGTGSSGANVLTF													7.59586e-05								1													Inf								0	0	0	0	0	0	0	0
CASSSTPGGGYEQYF													0.000126843								1													Inf								0	0	0	0	0	0	0	0
CASSYDRDRAYEQYF													0.000126843		0.000385551	0.0233032	0.00942219	1.04975e-05	0.068527		5													Inf		Inf	Inf	Inf	Inf	Inf		0	0	0	0	0	0	0	0
CASTMRQGGIYGYTF													0.00012351								1													Inf								0	0	0	0	0	0	0	0
CATSGNVGGELEETQYF													0.00012351		0.00427821	0.00247231	0.00355272				4													Inf		Inf	Inf	Inf				0	0	0	0	0	0	0	0
CSARVWPQETQYF													0.00012351								1													Inf								0	0	0	0	0	0	0	0
CASSIAGTGLYGYTF													0.000197206			0.0300762					2													Inf			Inf					0	0	0	0	2	0	1	0
CASSSLGRDTEAFF													0.000197206								1													Inf								0	0	0	0	8	0	0	0
CASSHGGPETQYF													0.000328793								1													Inf								0	0	0	0	0	0	0	0
CASSLSGGAETQYF													0.000328793								1													Inf								0	0	0	0	0	0	0	0
CSAITGTVSYEQYF													0.000328793								1													Inf								0	0	0	0	0	0	0	0
CSARAGGPETQYF													0.000328793								1													Inf								0	0	0	0	0	0	1	0
CASSEVGISNQPQHF													0.000314988								1													Inf								0	0	0	0	0	0	0	0
CASSPRETQYF													0.000502354		0.000153294	0.00489712		5.34813e-08	0.068527		4													Inf		Inf	Inf		Inf	Inf		0	0	0	2	0	0	0	0
CSAGRGGYDQETQYF													0.000502354								1													Inf								0	0	0	0	0	0	0	0
CSARPQLAGVQETQYF													0.000502354						0.112721		1													Inf						Inf		0	0	0	0	1	0	3	0
CASSLAPAEGDTQYF													0.000813208								1													Inf								0	0	0	0	0	0	0	0
CASSLSAAQETQYF													0.000813208								1													Inf								0	0	0	0	0	0	0	0
CSARSADYEQYF													0.000813208								1													Inf								0	0	0	0	0	0	0	0
CSASGPMKSYEQYF													0.000813208								1													Inf								0	0	0	0	0	0	0	0
CASRTLAGGRQETQYF													0.000770973								1													Inf								0	0	0	0	0	0	0	0
CASSDTSGYGYTF													0.000770973								1													Inf								0	0	0	0	0	0	0	0
CASSLGQGYTEAFF													0.000770973		1.4075e-25						2													Inf		Inf						0	0	0	0	0	0	0	0
CATSRGGGGTQYF													0.000770973								1													Inf								0	0	0	0	2	0	0	0
CSAISGGETQYF													0.000770973								1													Inf								0	0	0	0	0	0	0	0
CSARPLGGDQPQHF													0.000770973								1													Inf								0	0	0	0	0	0	0	0
CSWTGGGETQYF													0.000770973								1													Inf								0	0	0	0	2	0	0	0
CASRGTGQTLYGYTF													0.00121531								1													Inf								0	0	0	0	0	0	0	0
CASSLVGTGSQETQYF													0.00121531								1													Inf								0	0	0	0	0	0	0	0
CASSYRRGSIEAQFF													0.00121531								1													Inf								0	0	0	0	0	0	0	0
CSARGASKPQHF													0.00121531								1													Inf								0	0	0	0	0	0	0	0
CSGEHRGETQYF													0.00121531								1													Inf								0	0	0	0	0	0	0	0
CSHDGGPSYGYTF													0.00121531								1													Inf								2	0	0	0	0	0	0	0
CSARGRGGNSPLHF													0.0249687				0.00819861				1													4.783				6.533				0	0	0	0	0	2	0	0
CASRREGTGELFF													0.00205153								1													Inf								0	0	0	0	0	0	0	0
CASSDVVGREQETQYF													0.00205153								1													Inf								0	0	0	0	2	0	1	0
CASSQGPKETQYF													0.00205153								1													Inf								0	0	0	0	0	0	0	0
CATSRGPITQETQYF													0.00205153								1													Inf								0	0	0	0	0	0	0	0
CASSFDWGTGYGYTF													0.00188891								1													Inf								0	0	0	0	0	0	0	0
CASSLGQDVSYEQYF													0.00188891								1													Inf								0	0	0	0	0	0	0	0
CASSSVQQQYF													0.00188891								1													Inf								0	0	0	0	0	0	0	0
CSAIAGGADTQYF													0.00188891								1													Inf								0	0	0	0	0	0	0	0
CSAREGTSKYEQYF													0.00188891								1													Inf								0	0	0	0	0	0	0	0
CSASSEGHTYEQYF													0.00188891								1													Inf								0	0	0	0	0	0	0	0
CSVWGAGYGYTF													0.00188891								1													Inf								0	0	0	1	0	0	0	0
CAFDGETYGYTF													0.0109618				0.345966				1													8.83				3.499				0	0	0	5	1	1	0	0
CASSFGAYNSPLHF													0.00296927								1													Inf								0	0	0	0	0	0	0	0
CASSLAGSPNQPQHF													0.00296927								1													Inf								0	0	0	0	0	0	0	0
CASSRSQGARETQYF													0.00296927								1													Inf								0	0	0	0	0	0	0	0
CASTRGETQYF													0.00296927								1													Inf								0	0	0	0	0	0	0	0
CSAFEPGGRETQYF													0.00296927								1													Inf								0	0	0	0	0	0	0	0
CSAHTTGGRGQETQYF													0.00296927								1													Inf								0	0	0	0	0	0	0	0
CSAPGPGAETQYF													0.00296927								1													Inf								0	0	0	0	0	0	0	0
CSARSVGGETQYF													0.00296927								1													Inf								0	0	0	0	0	0	0	0
CASSQDRGVDTQYF													0.00296927								1													Inf								0	0	0	0	0	0	0	0
CASSTRRIGGQGGEQYF													0.00296927		6.04093e-05		0.0424519	0.00556597		1.74013e-05	5													Inf		Inf		Inf	Inf		Inf	0	0	0	0	0	0	0	0
CATSRDSNQPQHF													0.00296927								1													Inf								0	0	0	0	0	0	0	0
CSAREAAGGRETQYF													0.00296927								1													Inf								0	0	0	0	0	0	0	0
CSARGPLRDQPQHF													0.00296927					0.0083527			2													Inf					Inf			0	0	0	0	2	0	0	0
CSARPGNQPQHF													0.00296927								1													Inf								0	0	0	0	1	0	0	0
CSARWRTYEQYF													0.00296927								1													Inf								0	0	0	0	0	0	0	0
CASMPSPYEQYF													0.00454189								1													Inf								0	0	0	0	0	0	0	0
CASSFGPTEQYF													0.00454189								1													Inf								0	0	0	0	0	0	0	0
CASSLAPGANSPLHF													0.00454189			0.00908483					2													Inf			Inf					1	0	0	0	0	0	0	0
CASSLAPQETQYF													0.00454189								1													Inf								0	0	0	0	0	0	0	0
CASSQPQGLGGNTIYF													0.00454189								1													Inf								0	0	0	0	0	0	0	0
CATRGGSSYEQYF													0.00454189								1													Inf								0	0	0	0	0	0	0	0
CSAPGVYEQYF													0.00454189								1													Inf								0	0	0	0	0	0	0	0
CSAREGTQPQHF													0.00454189								1													Inf								0	0	0	0	0	0	0	0
CSASEASYEQYF													0.00454189								1													Inf								0	0	0	0	0	0	0	0
CSGDGWGAGGQETQYF													0.00454189								1													Inf								0	0	0	0	0	0	0	0
CASNRGQGAGETQYF													0.00714068								1													Inf								0	0	0	0	0	0	0	0
CASSLSGGPETQYF													0.00714068								1													Inf								0	0	0	0	0	0	0	0
CASSPAAGAAYEQYF													0.00714068		0.0379606						2													Inf		Inf						0	0	0	0	0	0	0	0
CASSPGSYVRGGETQYF													0.00714068					3.82879e-42			2													Inf					Inf			0	0	0	0	0	0	0	0
CASSPWRLGSTDTQYF													0.00714068								1													Inf								0	0	0	0	0	0	0	0
CASSSPRTGIGSNQPQHF													0.00714068								1													Inf								0	0	0	0	0	0	0	0
CASSYSGARETQYF													0.00714068								1													Inf								0	0	0	0	0	0	0	0
CATSPRGDEQFF													0.00714068								1													Inf								0	0	0	0	0	0	0	0
CSAAPDHGYTF													0.00714068								1													Inf								0	0	0	0	0	0	0	0
CSAGDRRYGYTF													0.00714068								1													Inf								0	0	0	0	0	0	0	0
CSAGTGGDYGYTF													0.00714068								1													Inf								0	0	0	0	0	0	0	0
CSARHDTLHF													0.00714068								1													Inf								0	0	0	1	0	0	0	0
CSASRGGGAMYEQFF													0.00714068								1													Inf								0	0	0	0	0	0	0	0
CSVQGSYNSPLHF													0.00714068								1													Inf								0	0	0	0	0	0	0	0
CANGGMVDEQYF													0.00714068								1													Inf								0	0	0	0	0	0	0	0
CASSLARGTDSINYGYTF													0.00714068								1													Inf								0	0	0	0	0	0	0	0
CASSPWTDYGYTF													0.00714068		0.0010987	0.0300762	0.071324	3.14607e-08	2.63247e-06	0.0794814	5													Inf		Inf	Inf	Inf	Inf	Inf	Inf	0	2	0	0	0	0	0	0
CASSRGRVGEETQYF													0.00714068								1													Inf								0	0	0	0	0	0	0	0
CASSYSVNDYEQYF													0.00714068								1													Inf								0	0	0	0	0	0	0	0
CASTQWEQYF													0.00714068								1													Inf								0	0	0	0	0	0	0	0
CATSSQGGNSPLHF													0.00714068					0.0117458	0.0870986		2													Inf					Inf	Inf		0	0	0	0	0	0	0	0
CSAARDSYGYTF													0.00714068								1													Inf								0	0	0	0	0	0	0	0
CSAGRYEQYF													0.00714068								1													Inf								0	0	0	0	0	0	0	0
CSARPPGQGPHEQYF													0.00714068								1													Inf								0	0	0	0	0	0	0	0
CSARRALSPLHF													0.00714068								1													Inf								0	0	0	0	0	0	0	0
CSARRTASQETQYF													0.00714068								1													Inf								0	0	0	0	0	0	0	0
CASSAGQGYEQYF													0.0108473								1													Inf								0	0	0	0	0	0	0	0
CASSLALTPLHF													0.0108473								1													Inf								0	0	0	0	0	0	0	0
CASSPGTVAYEQYF													0.0108473								1													Inf								0	0	0	0	0	0	0	0
CASSPLDSWETQYF													0.0108473								1													Inf								0	0	0	0	0	0	0	0
CASSPRGGHGYTF													0.0108473								1													Inf								0	0	0	0	0	0	0	0
CATSEGAYGYTF													0.0108473								1													Inf								0	0	0	0	0	0	0	0
CSALMGQGGNQPQHF													0.0108473								1													Inf								0	0	0	0	0	0	0	0
CSAPGPRGVSYEQYF													0.0108473								1													Inf								0	0	0	0	0	0	0	0
CSASGDRTYEQYF													0.0108473								1													Inf								0	0	0	0	0	0	0	0
CSAYGGGWGGQPQHF													0.0108473								1													Inf								0	0	0	2	0	0	0	0
CASSFRGTVYGYTF													0.0169297								1													Inf								0	0	0	0	0	0	0	0
CASSLGGLSYEQYF													0.0169297								1													Inf								0	0	0	0	0	0	0	0
CASSLLPPRAYEQYF													0.0169297								1													Inf								0	0	0	0	0	0	0	0
CASSLRGLAGAQYF													0.0169297								1													Inf								0	0	0	0	0	0	0	0
CASSLSGAAGNTEAFF													0.0169297								1													Inf								0	0	0	0	0	0	0	0
CASSLTGEETQYF													0.0169297								1													Inf								0	0	0	0	0	0	0	0
CASSSGGFGETQYF													0.0169297								1													Inf								0	0	0	0	0	0	0	0
CASSYLAGGQDEQYF													0.0169297								1													Inf								0	0	0	0	0	0	0	0
CATSRDSVWGYTF													0.0169297								1													Inf								0	0	0	0	0	0	0	0
CSALPGQGIRETQYF													0.0169297								1													Inf								0	0	0	0	0	0	0	0
CSAPPLAGLYEQYF													0.0169297								1													Inf								0	0	0	0	0	0	0	0
CSARGWTNSPLHF													0.0169297								1													Inf								0	0	0	0	0	0	0	0
CSARVGTSGDFREQYF													0.0169297								1													Inf								0	0	0	0	0	0	0	0
CSARVVAGSGEQYF													0.0169297								1													Inf								0	0	0	0	0	0	0	0
CSPSGGQFYEQYF													0.0169297								1													Inf								0	0	0	0	0	0	0	0
CASITTGGLGEQYF													0.0165019								1													Inf								0	0	0	0	0	0	0	0
CASRDYGYTF													0.0165019								1													Inf								0	0	0	0	0	0	0	0
CASRMTGGRETQYF													0.0165019								1													Inf								0	0	0	0	0	0	0	0
CASRRRGDSYEQYF													0.0165019								1													Inf								0	0	0	0	0	0	0	0
CASSLGSSYGYTF													0.0165019								1													Inf								0	0	0	0	0	0	0	0
CASSLYGAGGFQETQYF													0.0165019								1													Inf								0	0	0	0	0	0	0	0
CASSPGERLGETQYF													0.0165019								1													Inf								0	0	0	0	0	0	0	0
CASSTSPGQGAVYGYTF													0.0165019								1													Inf								0	0	0	0	0	0	0	0
CATSSPLSGGAYEQYF													0.0165019								1													Inf								0	0	0	0	0	0	0	0
CATSTGQGSNEQYF													0.0165019								1													Inf								0	0	0	0	0	0	0	0
CSAGETLLGYTF													0.0165019								1													Inf								0	0	0	0	0	0	0	0
CSAPGINYGYTF													0.0165019								1													Inf								0	0	0	0	0	0	0	0
CSAPTSTSGANVLTF													0.0165019								1													Inf								0	0	0	0	0	0	0	0
CSARDPSGRPGYTF													0.0165019								1													Inf								0	0	0	0	0	0	0	0
CSARGAANSPLHF													0.0165019								1													Inf								0	0	0	0	0	0	0	0
CSARGGYEQYF													0.0165019								1													Inf								0	0	0	0	0	0	0	0
CSARQGNQPQHF													0.0165019								1													Inf								0	0	0	0	0	0	0	0
CSARVGANYGYTF													0.0165019								1													Inf								0	0	0	0	0	0	0	0
CSARVGGGASEQYF													0.0165019								1													Inf								0	0	0	0	0	0	0	0
CSATDLPGETQYF													0.0165019								1													Inf								0	0	0	0	0	0	0	0
CASRGQQSPLHF													0.0233842								1													Inf								0	0	0	0	0	0	0	0
CASRGRLAGGQADTQYF													0.0233842								1													Inf								0	0	0	0	0	0	0	0
CASSDRTGAEQYF													0.0233842								1													Inf								0	0	0	0	0	0	0	0
CASSHPGQGRETQYF													0.0233842								1													Inf								0	0	0	0	0	0	0	0
CASSLDLVSPLHF													0.0233842								1													Inf								0	0	0	0	0	0	0	0
CASSLGGQALEQYF													0.0233842								1													Inf								0	0	0	1	0	0	0	0
CASSPRDSGQYF													0.0233842					0.000538955			2													Inf					Inf			0	0	0	0	0	0	0	0
CASSQDRGDGYTF													0.0233842								1													Inf								0	0	0	0	0	0	0	0
CASSSGRGQYF													0.0233842								1													Inf								0	0	0	0	0	0	0	0
CASSSTGTSGAKSSYEQYF													0.0233842								1													Inf								0	0	0	0	0	0	0	0
CASSWDRGPYEQYF													0.0233842								1													Inf								0	0	0	0	0	0	0	0
CASSYSQGRETQYF													0.0233842								1													Inf								0	0	0	0	0	0	0	0
CSAPRTGYWGGYTF													0.0233842								1													Inf								0	0	0	0	0	0	0	0
CSARDPGQSYEQYF													0.0233842				0.132788				1													Inf				Inf				0	0	0	0	0	0	0	0
CSARDPGYGYTF													0.0233842								1													Inf								0	0	0	0	0	0	0	0
CSAYLAGISYEQYF													0.0233842								1													Inf								0	0	0	0	0	0	0	0
CSVGQGASQPQHF													0.0233842								1													Inf								0	0	0	0	0	0	0	0
CSVRGQTGANVLTF													0.0233842								1													Inf								0	0	0	0	0	0	0	0
CASGYGGVSAYEQYF													0.0233842							0.0104303	2													Inf							Inf	0	0	1	0	0	0	0	4
CASRATGPSYEQYF													0.0233842								1													Inf								0	0	0	0	0	0	0	0
CASRGQVNQPQHF													0.0233842								1													Inf								0	0	0	0	0	0	0	0
CASRRSYEQYF													0.0233842								1													Inf								0	0	0	0	0	0	0	0
CASRSGTGLYEQYF													0.0233842								1													Inf								0	0	0	0	0	0	0	0
CASSIRRWGDGYTF													0.0233842								1													Inf								0	0	0	0	0	0	0	0
CASSLDHSTMEQYF													0.0233842		0.0107878						2													Inf		Inf						0	0	0	0	0	0	0	0
CASSLNRGGSPLHF													0.0233842								1													Inf								0	0	0	0	0	0	0	0
CASSLRTEASYEQYF													0.0233842					0.0117458			2													Inf					Inf			0	0	0	0	0	0	0	0
CASSPEGGPEQYF													0.0233842								1													Inf								0	0	0	0	0	0	0	0
CASSPLGNSPLHF													0.0233842								1													Inf								0	0	0	0	2	0	0	0
CASSPRHREGEQYF													0.0233842								1													Inf								0	0	0	0	0	0	0	0
CASSQAGWTQYF													0.0233842								1													Inf								0	0	0	0	0	0	0	0
CATSRDPGPQETQYF													0.0233842								1													Inf								0	0	0	0	0	0	0	0
CATSRDPQGGYTF													0.0233842								1													Inf								0	0	0	0	0	0	0	0
CSAGGGEVYEQYF													0.0233842								1													Inf								0	0	0	0	0	0	0	0
CSAKEETQYF													0.0233842							0.0228217	2													Inf							Inf	0	0	0	0	0	0	0	0
CSARDPLGARNQPQHF													0.0233842								1													Inf								0	0	0	0	0	0	0	0
CSARDRDGNSPLHF													0.0233842								1													Inf								0	0	0	0	0	0	0	0
CSARGRLAGTDTQYF													0.0233842								1													Inf								0	0	0	0	0	0	0	0
CSASDWGTGLNEQFF													0.0233842								1													Inf								0	0	0	0	0	0	0	0
CSASNGPAEQYF													0.0233842								1													Inf								0	0	0	0	0	0	0	0
CSASRSNEQYF													0.0233842								1													Inf								0	0	0	0	0	0	0	0
CSATSGYGYTF													0.0233842								1													Inf								0	0	0	0	0	0	0	0
CASKGSLGNTEAFF													0.0354875								1													Inf								0	0	0	0	0	0	0	0
CASSGNSYEQYF													0.0354875								1													Inf								0	0	0	0	0	0	0	0
CASSLDFPYEQYF													0.0354875								1													Inf								0	0	0	0	0	0	0	0
CASSPRQGSSYEQYF													0.0354875								1													Inf								0	0	0	0	0	0	0	0
CASSRGSNQPQHF													0.0354875								1													Inf								0	0	0	0	0	0	0	0
CASSRVGQADLHF													0.0354875								1													Inf								0	0	0	0	0	0	0	0
CASSSGQRHEQYF													0.0354875								1													Inf								0	0	0	0	0	0	0	0
CASSTEGGENTEAFF													0.0354875								1													Inf								0	0	0	0	0	0	0	0
CATSDAQGAFSETQYF													0.0354875								1													Inf								0	0	0	0	0	0	0	0
CATSRGGGPYGYTF													0.0354875								1													Inf								0	0	0	0	0	0	0	0
CGSQPNYGYTF													0.0354875								1													Inf								0	0	0	0	0	0	0	0
CSAHRGQSNYGYTF													0.0354875								1													Inf								0	0	0	0	0	0	0	0
CSAMRSGPRDEQFF													0.0354875								1													Inf								1	0	0	0	0	0	0	0
CSAPTGENYGYTF													0.0354875								1													Inf								0	0	0	0	0	0	0	0
CSARAASGQETQYF													0.0354875				0.00942219				2													Inf				Inf				0	0	0	0	0	0	0	0
CSARDRRLPYEQYF													0.0354875								1													Inf								0	0	0	0	0	0	0	0
CSARGGGGYTF													0.0354875								1													Inf								0	0	0	0	0	0	0	0
CSARGRLREPYEQYF													0.0354875								1													Inf								0	0	0	0	0	0	0	0
CSARVGQGYNSPLHF													0.0354875								1													Inf								0	0	0	0	0	0	0	0
CSASKGGGNYGYTF													0.0354875								1													Inf								0	0	0	0	0	0	0	0
CSGAGQSYQETQYF													0.0354875								1													Inf								0	0	0	0	0	0	0	0
CSGSPGRGSEQYF													0.0354875							0.0794814	1													Inf							Inf	0	0	0	0	0	0	0	0
CASQRGGSWNTEAFF													0.0523478		0.0379606						1													Inf		Inf						0	0	0	0	0	0	0	0
CSASSNRGNYGYTF													0.0523478			0.0130541					1													Inf			Inf					0	0	0	0	0	0	0	6
CASSLRETQYF													0.204646					3.19438e-07			1													4.047					25.286			0	0	0	2	2	1	0	1
CASSPRGYEQYF													0.0744692		2.88833e-06						1													Inf		Inf						0	0	0	0	0	0	0	0
CASTLGPWQGGLSYEQYF													0.0744692				0.00355272				1													Inf				Inf				0	0	0	0	0	0	0	0
CSATAMTGDYEQYF													0.0744692					0.0083527			1													Inf					Inf			0	0	0	0	0	0	0	1
CASSSRDRGEQFF															0.00163997						1															Inf						0	0	0	0	0	0	0	0
CASSLVGGTGYTF															0.0237228						1															Inf						0	0	0	0	0	0	0	0
CASSLSPGNYGYTF							0	0	4.04772e-118									0	0	0	6							Inf	Inf	Inf									Inf	Inf	Inf	0	0	0	1	0	0	1	906
CASSLGVASGNGYTF															5.24823e-05						1															7.201						0	1	0	0	0	3	2	0
CASSLGYTDISNTQYF															0.000153294						1															Inf						0	0	0	0	0	0	0	0
CATSRERGSYNEQFF																	0.0335489				1																	Inf				0	0	0	0	0	0	0	0
CASSSSRYEQYF																		0.000134204	0.0324925		2																		Inf	Inf		0	0	0	0	0	0	0	0
CSARAVGEAHDYGYTF																0.0606512	0.0972061	0.0083527			1																Inf	Inf	Inf			1	1	0	1	1	0	2	1
CARPGAATSYEQYF																				0.00243244	1																				Inf	0	0	0	0	0	0	1	0
CSAQTPRVGYTEAFF						2.72663e-58															1						44.983															0	0	0	0	0	5	212	0
CASRSGTSGDLEEQYF															0.0379606					0.00243244	2															Inf					Inf	0	0	0	0	0	0	0	0
CSVLEYNEQFF																			0.0479093	0.0794814	1																			Inf	Inf	0	0	0	0	0	0	0	0
CASDDEETQYF																				0.0228217	1																				Inf	0	0	0	0	0	0	0	0
CASRPRYTDTQYF															0.00658748				0.0870986		1															Inf				Inf		0	0	0	0	0	0	0	0
CASSLDGGTFYEQYF																5.22144e-05	0.000732148		0.00566273		3																Inf	Inf		Inf		0	0	0	0	0	0	0	0
CASSWGGGEQFF																0.00908483	0.180045				1																Inf	Inf				0	0	0	0	0	0	1	2
CASSLEVRVYGYTF																	0.0335489				1																	Inf				0	0	0	0	0	0	0	0
CASSHGQDNYGYTF																		0.00556597			1																		Inf			0	0	0	0	0	0	0	0
CATSDPGTATGELFF															0.0010987						1															Inf						0	0	0	0	0	0	0	0
CASKGAGGNQPQHF																0.0300762					1																7.696					0	0	0	0	0	1	0	0
CSAKLGQGASNYGYTF																0.0300762					1																Inf					0	0	0	1	1	0	0	0
CASTPPNSGGGNEQFF																		0.00137121	1.7266e-06		2																		Inf	Inf		0	0	0	0	0	0	0	0
CATGRGRPYEQYF																	0.245847	0.00137121			1																	Inf	Inf			0	0	0	0	0	0	0	0
CSARAVAGSRSNEQFF																		0.00556597	0.143235	0.043326	2																		Inf	Inf	Inf	0	0	0	0	0	0	0	0
CASSSGQGLPGYTF																			0.00111975		1																			Inf		0	0	0	0	1	0	1	0
CASSSPRDRDYNQPQHF															0.0164098						1															Inf						0	0	0	0	0	0	0	0
CSARDRLAPSGEQFF																0.0185765					1																Inf					0	0	0	0	0	0	0	0
CASSPDGGYTEAFF																	0.0518326	0.0180616			1																	Inf	Inf			0	0	0	0	1	0	0	0
CASRPTGINYGYTF																			0.0324925		1																			Inf		0	0	0	0	0	0	0	0
CASSSARAVRTDTQYF																				0.00338601	1																				Inf	0	0	0	0	0	0	0	0
CASTGGGSYQPQHF	1.92703e-30																				1	121.291																				79	6	0	0	0	1	0	0
CASRLTQGSPLHF																0.0233032					1																Inf					1	0	0	0	0	0	0	0
CASSHLIRRGTDTQYF																	0.000732148		0.143235		1																	Inf		Inf		0	0	0	0	0	0	0	0
CSAGGGWNTEAFF																0.0606512	0.00169851				1																Inf	Inf				0	0	0	0	0	0	0	0
CASSLRENTEAFF																	0.0424519			0.0619457	1																	Inf			Inf	0	0	0	0	0	0	1	0
CASSSRTGNQPQHF																		2.23426e-40			1																		124.777			1	0	0	1	0	1	0	0
CASAHEREQFF																				0	1																				Inf	0	0	0	0	0	0	0	0
CSARGRGGVTQYF																				0	1																				Inf	0	0	0	0	0	0	0	0
CASSLGGGTGGLNTEAFF						2.17267e-08															1						Inf															0	0	0	0	0	0	25	0
CASHTNLQETQYF								2.36993e-67												0	2								Inf												Inf	0	0	0	0	0	0	0	0
CAISESGTSTDTQYF															0.0379606						1															Inf						0	0	0	0	0	0	0	0
CASSYPPLSGGYYEQFF																5.93851e-07	0.00942219	0.0180616	2.4811e-05	6.43386e-05	5																Inf	Inf	Inf	Inf	Inf	1	0	0	0	0	0	0	0
CAIGAVSSGRSYNEQFF																0.0233032					1																Inf					0	0	0	0	0	0	1	0
CASSGSGGHTDTQYF																	3.94736e-09				1																	Inf				0	0	0	0	0	0	0	0
CSARGRGPLLNEQFF																		6.64375e-171		0	2																		Inf		Inf	0	0	0	0	0	0	0	0
CASSLAGLATQYF																		0.0180616			1																		Inf			0	0	0	0	0	0	0	0
CASRRPGSYNEQFF																				1.70228e-05	1																				Inf	0	0	0	0	0	0	0	0
CASSYVGGEQFF																				0.0156911	1																				Inf	0	0	0	0	0	0	0	0
CASSTTGAGELFF		2.06983e-47																			1		207.062																			0	103	0	0	0	1	1	1
CASSLRGGSYGYTF				2.92497e-97	8.10856e-16																2				Inf	Inf																0	1	9	224	48	0	0	0
CASTGDGANVLTF															4.89721e-08						1															Inf						0	0	0	0	0	0	0	0
CASSLNAGRLNYGYTF															0.0107878		0.245847				1															Inf		Inf				1	0	0	1	0	0	3	0
CATSATGRSYEQYF															0.0237228						1															Inf						0	0	0	0	0	0	0	0
CASKGDRMNTEAFF																5.84188e-08				0.0308916	2																Inf				Inf	0	0	0	0	1	0	0	0
CASSKGPAGEQYF																			2.14445e-09	2.12356e-15	2																			Inf	Inf	0	0	0	0	0	0	0	0
CASRLNSPLHF																				0	1																				Inf	0	0	0	0	0	0	0	0
CSASTGTGAPNTEAFF																				0	1																				Inf	0	0	0	0	0	0	0	0
CSATHRGGARTDTQYF																0.0606512				2.49242e-34	1																Inf				Inf	1	0	0	0	0	0	0	0
CASSSLWTGGIYGYTF																				1.77411e-30	1																				Inf	0	0	0	0	0	0	0	0
CASSQNWGANVLTF																				0.00025123	1																				Inf	0	0	0	0	0	0	0	0
CASSPAGFNQPQHF	0	9.45136e-23																			2	Inf	Inf																			2355	47	0	0	0	0	0	0
CASSRFPGGGAGMGGYTF	0	1.56995e-26																			2	Inf	Inf																			1064	55	0	0	0	0	0	0
CSARGGRGNTEAFF	0	1.43584e-10																			2	Inf	Inf																			1033	21	0	0	0	0	0	0
CASSLARANYGYTF	0	8.67978e-08																			2	Inf	Inf																			788	15	0	0	0	0	0	0
CAISEPGTSGGIYNEQFF	7.56768e-239	2.18613e-06																			2	Inf	Inf																			589	12	0	0	0	0	0	0
CASRLSGGTEAFF	2.96287e-183	3.60473e-09																			2	Inf	Inf																			453	18	0	0	0	0	0	0
CASSQGQLPNYGYTF	8.17164e-179	7.34801e-07																			2	Inf	Inf																			442	13	0	0	0	0	0	0
CASSYTRAPQPQHF	2.74038e-170																				1	Inf																				421	8	0	0	0	0	0	0
CASSYSDMGTQGGAFF	7.16498e-157	3.30799e-129																			2	Inf	Inf																			388	270	0	0	0	0	0	0
CASSPREGNTEAFF	1.99936e-152																				1	Inf																				377	9	0	0	0	0	0	0
CASSPQTNQPQHF	3.09084e-116	6.04693e-06																			2	Inf	Inf																			288	11	0	0	0	0	0	0
CASKMAGDYEQYF	1.4052e-110	7.34801e-07																			2	Inf	Inf																			274	13	0	0	0	0	0	0
CASSLYQQETQYF	2.74372e-98	6.08963e-24				7.61675e-33		8.10859e-09	2.26769e-05												5	133.063	38.773				41.969		13.101	9.528												258	58	0	0	0	3	119	0
CASRRRLDSGYEQYF	1.22084e-97																				1	Inf																				242	4	0	0	0	0	0	0
CASSSGQSPYYGYTF	3.58411e-91																				1	Inf																				226	2	0	0	0	0	0	0
CASSPREGPGGGYTF	1.05942e-82																				1	Inf																				205	2	0	0	0	0	0	0
CASSPGAGANYGYTF	6.93963e-80	1.06019e-08																			2	Inf	Inf																			198	17	0	0	0	0	0	0
CASSLSSGNTEAFF	5.1454e-73																				1	Inf																				181	1	0	0	0	0	0	0
CASSDRTIYEQYF	8.07198e-72																				1	Inf																				178	4	0	0	0	0	0	0
CSAPADSHTEAFF	4.9903e-71																				1	Inf																				176	6	0	0	0	0	0	0
CASSYMGYGYTF	1.56185e-60																				1	Inf																				150	6	0	0	0	0	0	0
CASSYRITGTGRTEAFF	4.26594e-56																				1	Inf																				139	2	0	0	0	0	0	0
CAWSGTGISNYGYTF	1.10198e-53																				1	Inf																				133	1	0	0	0	0	0	0
CASSPSWRGRGGEQYF	6.85183e-53																				1	Inf																				131	5	0	0	0	0	0	0
CSVVVLTDTQYF	4.43814e-48	1.63823e-35																			2	Inf	Inf																			119	74	0	0	0	0	0	0
CASSIQGGTNSPLHF	7.82168e-48	1.34315e-17																			2	189.231	78.039																			123	39	0	0	0	1	0	0
CASSPDRDTQYF	1.73068e-46																				1	Inf																				115	3	0	0	0	0	0	0
CASSFGNRVTDTQYF	1.0821e-45																				1	Inf																				113	1	0	0	0	0	0	0
CATAGQGDEKLFF	1.71838e-44	6.04693e-06																			2	Inf	Inf																			110	11	0	0	0	0	0	0
CASSYSGGWSGEAFF	1.07594e-43																				1	Inf																				108	1	0	0	0	0	0	0
CSAGGYGYTF	2.65657e-43																				1	Inf																				107	2	0	0	0	0	0	0
CASSPGTGSYEQYF	1.6229e-42																				1	Inf																				105	2	0	0	0	0	0	0
CASSWGQGSGNTIYF	1.6229e-42																				1	Inf																				105	3	0	0	0	0	0	0
CASSIGGNHGNTIYF	3.91717e-42																				1	Inf																				104	0	0	0	0	0	0	0
CASSYSGGETQYF	3.91717e-42																				1	Inf																				104	1	0	0	0	0	0	0
CAIRPARDTDEAFF	9.47713e-42																				1	Inf																				103	3	0	0	0	0	0	0
CSARGGAKNIQYF	9.47713e-42																				1	Inf																				103	1	0	0	0	0	0	0
CATSQGLNYGYTF	1.51283e-40	1.08802e-23																			2	Inf	Inf																			100	49	0	0	0	0	0	0
CSAPGQGAIEQYF	6.12822e-39																				1	Inf																				96	4	0	0	0	0	0	0
CASSPPHRREAGELFF	1.48849e-38																				1	Inf																				95	2	0	0	0	0	0	0
CASGSPKWGGYTF	2.37918e-37																				1	Inf																				92	1	0	0	0	0	0	0
CASSVWGGGEGYTF	6.20606e-35																				1	Inf																				86	4	0	0	0	0	0	0
CASSTGRDVGGYTF	6.38041e-33																				1	Inf																				81	4	0	0	0	0	0	0
CASSITTGGNQPQHF	1.58626e-32								3.15432e-184												2	Inf								Inf												80	3	0	0	0	0	0	0
CASSSREGVASEQYF	2.513e-29	1.81299e-19																			2	Inf	Inf																			72	40	0	0	0	0	0	0
CSARAWTANTGELFF	2.513e-29																				1	Inf																				72	0	0	0	0	0	0	0
CASLQGAETQYF	6.25738e-29																				1	Inf																				71	0	0	0	0	0	0	0
CASSRSGQGSNSPLHF	1.55854e-28	3.0519e-31																			2	Inf	Inf																			70	65	0	0	0	0	0	0
CASRISSGANVLTF	2.4531e-27	6.24044e-20																			2	Inf	Inf																			67	41	0	0	0	0	0	0
CASRIQGATYEQYF	3.92904e-26																				1	Inf																				64	2	0	0	0	0	0	0
CSARDVAGVQETQYF	2.48294e-25																				1	Inf																				62	1	0	0	0	0	0	0
CASSPKTGGLSSNQPQHF	6.19178e-25																				1	Inf																				61	2	0	0	0	0	0	0
CASSLTGPYGYTF	9.76549e-24																				1	Inf																				58	1	0	0	0	0	2	0
CASGEREESASRFF	2.39992e-23																				1	Inf																				57	2	0	0	0	0	0	0
CASSIKKGALDASNQPQHF	3.84766e-22																				1	Inf																				54	1	0	0	0	0	0	0
CAIRLNPEDTQYF	1.56307e-20																				1	Inf																				50	2	0	0	0	0	0	0
CASSGGYSNQPQHF	3.84737e-20																				1	Inf																				49	4	0	0	0	0	0	0
CAVPGQGATEAFF	3.84737e-20																				1	Inf																				49	1	0	0	0	0	0	0
CASSLSLRQIGEQYF	9.61099e-20																				1	Inf																				48	1	0	0	0	0	0	0
[truncated: 3,566 more rows]
[truncated: 34 more columns]

## Sheet: CCP4
	FDR: CCP4_HIV_A_vs_CCP4Vacc_HIV_A	FDR: CCP4_HIV_B_vs_CCP4Vacc_HIV_A	FDR: CCP4_HIV_C_vs_CCP4Vacc_HIV_A	FDR: CCP4_NL63S_A_vs_CCP4Vacc_HIV_A	FDR: CCP4_NL63S_B_vs_CCP4Vacc_HIV_A	FDR: CCP4_NL63S_C_vs_CCP4Vacc_HIV_A	FDR: CCP4-COV2S_A_vs_CCP4Vacc_HIV_A	FDR: CCP4-COV2S_B_vs_CCP4Vacc_HIV_A	FDR: CCP4-COV2S_C_vs_CCP4Vacc_HIV_A	FDR: CCP4Vacc_COV2S_A_vs_CCP4Vacc_HIV_A	FDR: CCP4Vacc_COV2S_B_vs_CCP4Vacc_HIV_A	FDR: CCP4Vacc_COV2S_C_vs_CCP4Vacc_HIV_A	FDR: CCP4Vacc_HIV_B_vs_CCP4Vacc_HIV_A	FDR: CCP4Vacc_HIV_C_vs_CCP4Vacc_HIV_A	FDR: CCP4Vacc_NL63S_A_vs_CCP4Vacc_HIV_A	FDR: CCP4Vacc_NL63S_B_vs_CCP4Vacc_HIV_A	FDR: CCP4Vacc_NL63S_C_vs_CCP4Vacc_HIV_A	significant_comparisons	OR: CCP4_HIV_A_vs_CCP4Vacc_HIV_A	OR: CCP4_HIV_B_vs_CCP4Vacc_HIV_A	OR: CCP4_HIV_C_vs_CCP4Vacc_HIV_A	OR: CCP4_NL63S_A_vs_CCP4Vacc_HIV_A	OR: CCP4_NL63S_B_vs_CCP4Vacc_HIV_A	OR: CCP4_NL63S_C_vs_CCP4Vacc_HIV_A	OR: CCP4-COV2S_A_vs_CCP4Vacc_HIV_A	OR: CCP4-COV2S_B_vs_CCP4Vacc_HIV_A	OR: CCP4-COV2S_C_vs_CCP4Vacc_HIV_A	OR: CCP4Vacc_COV2S_A_vs_CCP4Vacc_HIV_A	OR: CCP4Vacc_COV2S_B_vs_CCP4Vacc_HIV_A	OR: CCP4Vacc_COV2S_C_vs_CCP4Vacc_HIV_A	OR: CCP4Vacc_HIV_B_vs_CCP4Vacc_HIV_A	OR: CCP4Vacc_HIV_C_vs_CCP4Vacc_HIV_A	OR: CCP4Vacc_NL63S_A_vs_CCP4Vacc_HIV_A	OR: CCP4Vacc_NL63S_B_vs_CCP4Vacc_HIV_A	OR: CCP4Vacc_NL63S_C_vs_CCP4Vacc_HIV_A	CCP4_HIV_A_abundance	CCP4_HIV_B_abundance	CCP4_HIV_C_abundance	CCP4_NL63S_A_abundance	CCP4_NL63S_B_abundance	CCP4_NL63S_C_abundance	CCP4-COV2S_A_abundance	CCP4-COV2S_B_abundance	CCP4-COV2S_C_abundance	CCP4Vacc_COV2S_A_abundance	CCP4Vacc_COV2S_B_abundance	CCP4Vacc_COV2S_C_abundance	CCP4Vacc_HIV_A_abundance	CCP4Vacc_HIV_B_abundance
CASSERTGGEGYTF							3.83424e-92	1.79385e-119		5.28018e-106	9.80335e-279	1.45415e-244						5							Inf	Inf		Inf	Inf	Inf						0	0	0	0	0	0	180	315	44	453	916	587	0	0
CSASQPRGNTDTQYF							3.60201e-29	2.95407e-82	6.84846e-79	1.12709e-127	1.23826e-160	7.08407e-80						6							12.807	25.479	24.853	31.264	41.688	25.964						3	0	0	2	0	0	85	272	256	650	612	241	15	5
CSAPGRDRQPQHF							2.4557e-29	2.78467e-40	5.81286e-52	9.19178e-55	6.23685e-138	1.11965e-34						6							Inf	Inf	Inf	Inf	Inf	Inf						0	0	0	0	1	0	56	105	133	233	454	82	0	0
CASSSGTGRTEAFF								3.01551e-125	7.72727e-24	1.62664e-123	5.5435e-83	1.92946e-30						5								123.443	26.501	101.601	75.604	34.248						0	0	0	0	0	0	5	351	73	563	297	85	4	0
CASSPLGRSTEAFF								2.81082e-81	1.45076e-33	1.85803e-42	3.36657e-84	6.77448e-62						5								Inf	Inf	Inf	Inf	Inf						0	0	0	0	0	0	3	214	85	181	277	148	0	0
CSARDNLSLGGPLHF							1.3194e-59		2.99321e-41	1.27891e-39	3.16602e-74							4							Inf		Inf	Inf	Inf							0	0	0	0	0	0	116	33	105	169	244	0	0	0
CSARDARGGNTEAFF							1.24597e-25		6.83882e-33	1.86283e-50	6.13675e-37	6.79056e-22						5							18.634		19.796	23.917	19.825	14.501						0	2	0	0	0	0	66	35	109	266	156	72	8	4
CASSLADNSPLHF							7.63221e-30		8.97266e-63	1.06476e-201	9.99235e-44	7.57186e-60						5							Inf		Inf	Inf	Inf	Inf						0	0	0	2	0	0	57	7	161	861	143	143	0	0
CASSSETSGSITGTQYF							1.64243e-79		2.01726e-113	2.13327e-61	7.97021e-37							4							Inf		Inf	Inf	Inf							0	0	1	0	0	0	155	2	292	262	120	0	0	0
CASSQLGRTGELFF								5.00622e-35	3.43751e-20	9.09616e-17	8.99305e-53							4								Inf	Inf	Inf	Inf							0	0	0	0	0	0	45	91	50	69	173	23	0	0
CASRTGNQPQHF								2.20406e-99	7.76303e-56	2.82228e-15	2.44815e-35					1.82577e-16	6.11822e-68	6								Inf	Inf	Inf	Inf					Inf	Inf	0	0	0	0	44	0	42	262	143	63	115	4	0	0
CSVRRGRDTEAFF							7.75556e-27	1.60992e-30	6.77798e-54		1.88842e-34							4							Inf	Inf	Inf		Inf							0	0	0	1	0	0	51	79	138	48	112	15	0	0
CASSLLSANYGYTF							3.26782e-27	1.58017e-25			1.15247e-11							2							9.244	7.645			4.247							0	0	0	0	0	0	90	120	40	0	92	13	22	0
CAISESPSGGPTNEQFF								5.25471e-64	1.04825e-39	1.99882e-26	5.59569e-27							4								Inf	Inf	Inf	Inf							0	0	0	0	0	0	40	168	101	111	87	44	0	0
CASSLRGDTQYF								1.17359e-40	5.91904e-21	2.96087e-19	1.39326e-21	1.52043e-21						5								Inf	Inf	Inf	Inf	Inf						0	0	6	0	0	0	8	106	52	81	69	50	0	0
CSVELDRGRRGYTF							3.9556e-93	1.57698e-83	5.20161e-110	5.41096e-55	4.13236e-17							5							Inf	Inf	Inf	Inf	Inf							0	0	0	0	0	0	182	220	283	234	54	34	0	0
CASNLAGSTDTQYF								1.17359e-40	6.02107e-34									2								Inf	Inf									0	0	0	0	0	0	2	106	86	22	35	0	0	0
CSARNGPSNQPQHF							4.3283e-57	4.32078e-91		1.71995e-84		8.57517e-39						4							Inf	Inf		Inf		Inf						0	0	0	0	0	0	111	240	3	361	34	92	0	0
CASKPGSVSGEAFF								8.95521e-36	2.5694e-171	3.10709e-30								3								Inf	Inf	Inf								0	0	0	0	0	0	1	93	441	128	25	35	0	0
CASSSLGGLALNEQFF							1.98708e-41	4.17204e-150	3.42761e-68	3.82326e-90								4							Inf	Inf	Inf	Inf								0	0	0	0	0	0	80	396	175	385	19	16	0	0
CASSDRGGQGPDTQYF							6.11943e-43		4.32054e-40									2							Inf		Inf									0	0	0	3	0	0	83	6	102	28	11	3	0	0
CASSLARQGNTGELFF							5.34412e-48		4.66482e-72									2							Inf		Inf									0	2	0	0	0	0	93	7	185	41	9	0	0	0
CASSQDSNQPQHF								4.95304e-29	5.27059e-42									2								Inf	Inf									0	0	3	0	0	0	1	75	107	14	4	2	0	0
CASALAGEAKNIQYF								1.99751e-26	4.05066e-30									2								Inf	Inf									0	0	0	0	0	0	26	68	76	6	2	0	0	0
CASSGSGALSPLHF								6.42538e-75	3.49661e-33									2								Inf	Inf									0	0	0	0	0	0	48	197	84	6	1	6	0	0
CAGRAGEQYTQYF							7.71203e-29	1.21441e-66	3.12087e-145									3							Inf	Inf	Inf									0	0	0	0	0	0	55	175	374	0	1	1	0	0
CASSPSAGVLRGYTF							2.4828e-28		2.70875e-26	1.85803e-42								3							Inf		Inf	Inf								0	0	0	0	0	0	54	3	66	181	0	0	0	0
CASSFGTLSSYEQYF							2.34208e-33	1.61525e-33		1.64818e-32								3							Inf	Inf		Inf								0	0	0	0	0	3	64	87	2	138	0	0	0	0
CASRQANQPQHF								1.99751e-26	4.05066e-30	1.98193e-27		1.24576e-53						4								Inf	Inf	Inf		Inf						0	0	0	0	0	0	0	68	76	116	0	128	0	0
CARTELKTSGENNEQFF								4.5984e-47	9.71092e-30									2								Inf	Inf									0	0	0	0	0	0	37	123	75	5	0	0	0	0
CASSFRDRGLTEAFF							2.48745e-27		2.72233e-49									2							Inf		Inf									0	0	1	0	0	0	52	4	126	3	0	0	0	0
CASSDIGLAGDTDTQYF								2.20522e-67	6.02107e-34									2								Inf	Inf									0	0	0	0	0	0	26	177	86	1	0	10	0	0
CASRGRGHGYTF								2.63984e-221	3.42761e-68									2								Inf	Inf									0	0	0	0	0	0	0	583	175	0	0	2	0	0
CASSLERGGQSPLHF								1.71494e-62				4.32572e-35						2								Inf				Inf						0	0	5	0	0	0	44	164	0	0	0	83	0	0
CSATDRGRAGELFF							1.7598e-111	9.04516e-33	7.24858e-90									3							Inf	Inf	Inf									0	0	4	0	0	0	218	85	231	0	0	0	0	0
CSVAVSSYEQYF							7.77955e-31	3.7978e-30										2							Inf	Inf										0	0	1	0	0	0	59	78	1	0	0	5	0	0
CASSLRDRANTGELFF								4.66071e-26	1.88522e-45									2								Inf	Inf									0	0	0	0	0	0	0	67	116	0	0	0	0	0
CASSQGGGKNIQYF							1.65524e-47		2.87845e-31									2							Inf		Inf									0	0	0	0	0	0	92	7	79	0	0	0	0	0
CASSESIGYTF									1.31492e-119									1									Inf									0	0	0	0	0	0	43	7	308	0	0	0	0	0
CASSLRGGNGYTF									5.25584e-37									1									Inf									0	0	0	0	3	0	46	6	94	0	0	0	0	0
CASSYYGDQPQHF							1.9099e-42		1.79217e-35									2							Inf		Inf									0	3	0	0	0	0	82	2	90	0	0	0	0	0
CAISPQPLNTEAFF							2.3978e-26		1.26331e-36									2							Inf		Inf									0	0	0	0	0	0	50	1	93	0	0	0	0	0
CSAPSGGYEQYF										9.32145e-45	2.09249e-245	6.24202e-86						3										Inf	Inf	Inf						0	0	0	0	0	0	0	0	0	190	807	206	0	0
CASRDRAPETQYF										2.46067e-70	7.50187e-245	8.01956e-53						3										Inf	Inf	Inf						0	0	0	0	0	0	0	0	0	300	805	126	0	0
CASSASYGYTF										8.10351e-89	1.79946e-223	2.49739e-140						3										Inf	Inf	Inf						0	0	2	0	0	0	0	45	0	380	735	337	0	0
CSAAWTSYEQYF											1.17087e-192	5.12465e-71						2											Inf	Inf						0	0	0	0	0	0	39	0	0	0	634	170	0	0
CASSSKASYEQYF							4.67187e-53			3.31921e-297	3.88067e-159	2.64002e-62						4							Inf			Inf	Inf	Inf						0	0	0	0	0	0	103	1	0	1266	524	149	0	0
CASSPRQGNYGYTF										3.19762e-41	1.47212e-144							2										Inf	Inf							0	0	0	5	0	0	0	0	0	175	476	0	0	2
CSASPRQGAGGYTF											4.67976e-143	1.45031e-44						2											Inf	Inf						0	0	0	0	0	0	0	16	4	44	471	106	0	0
CASRKQLSYEPQYF										1.19345e-61	4.57512e-133							2										Inf	Inf							0	0	0	0	0	0	0	0	0	263	438	0	0	0
CASTASPGSLRGYTF								6.02887e-55		0	6.78256e-128							3								Inf		Inf	Inf							0	0	0	0	0	0	0	144	0	1368	421	49	0	0
CASFRLHASHQETQYF								2.74209e-28			2.68679e-113	1.91599e-66						3								Inf			Inf	Inf						0	0	0	0	0	0	1	73	5	48	373	159	0	0
CASSYRQGHGETQYF											2.60217e-106	1.30982e-39						2											Inf	Inf						0	0	0	0	0	0	0	0	0	0	350	94	0	0
CATSTTGSYEQYF										3.14375e-55	5.07235e-106	5.40882e-31						3										Inf	Inf	Inf						0	0	0	0	0	0	2	0	0	236	349	73	0	0
CASSSPRGTSHYEQYF										1.17344e-81	2.97116e-100							2										Inf	Inf							0	0	0	0	0	0	0	0	0	349	330	0	0	0
CSARLAGFRAEGTQYF										1.45679e-70	3.23342e-97							2										Inf	Inf							0	0	0	0	0	0	0	0	0	301	320	0	0	0
CSVPRGGSSYEQYF										4.70021e-57	4.52968e-92	2.75268e-48						3										Inf	Inf	Inf						0	0	0	0	0	0	45	8	45	243	303	115	0	0
CASSYWGGVETQYF							1.20405e-89	3.13112e-21		1.48802e-95	1.288e-86	8.21918e-128						5							Inf	Inf		Inf	Inf	Inf						0	0	0	0	0	0	175	54	0	408	285	307	0	0
CASSLGVLQGAQGTQYF								1.17359e-40			1.288e-86	4.35012e-285						3								Inf			Inf	Inf						0	3	0	0	0	0	2	106	2	30	285	684	0	0
CSAGRATDGHLEQYF									1.71527e-22	5.7317e-124	1.3376e-83	8.88865e-203						4									Inf	Inf	Inf	Inf						0	0	4	0	0	0	35	32	56	530	275	487	0	8
CASSYSSGGSYEQYF										5.09219e-126	5.31756e-83	1.6292e-102						3										Inf	Inf	Inf						0	0	0	0	0	0	32	4	0	539	273	246	0	14
CATSRDQQDLEPQHF											3.59192e-78	4.24774e-49						2											Inf	Inf						0	0	0	0	0	0	0	0	0	0	257	117	0	0
CSARAQGVGYGYTF											9.66446e-76	5.61776e-45						2											Inf	Inf						0	0	0	0	0	0	0	0	0	12	249	107	0	0
CSAVVADRSYEQYF							6.11943e-43				5.63411e-70	1.21308e-106						3							Inf				Inf	Inf						0	0	0	0	0	0	83	11	2	0	230	256	0	0
CASSQQATSSYEQYF										1.48671e-56	2.94617e-67	8.7681e-65						3										Inf	Inf	Inf						0	0	0	0	0	0	0	0	0	241	221	155	0	0
CASSLATADQPQHF								6.76519e-31		1.14066e-26	2.94617e-67	4.02359e-119						4								Inf		Inf	Inf	Inf						0	0	0	0	0	0	34	80	2	112	221	286	0	0
CASSSTTGYEQYF											2.94617e-67	1.73894e-61						2											Inf	Inf						0	0	0	0	1	0	37	0	0	0	221	147	0	0
CASSLQGGSNQPQHF									3.81971e-25	1.71118e-30	8.25488e-62	3.70161e-44						4									Inf	Inf	Inf	Inf						1	0	0	0	0	0	2	6	63	129	203	105	0	0
CASSSGKPQHF								5.4852e-90			1.32195e-60	8.01956e-53						3								Inf			Inf	Inf						0	0	0	0	0	0	35	237	44	0	199	126	0	0
CATSQREGYNQPQHF										6.80016e-25	2.08597e-59							2										Inf	Inf							0	0	0	0	0	0	0	0	0	105	195	0	0	0
CASSFGPLSPLHF											4.08013e-59	2.69503e-108						2											Inf	Inf						4	0	0	0	0	0	5	0	0	0	194	260	0	0
CASMGWSGVGSQPQHF									4.45469e-118	1.08211e-29	4.71335e-50	5.76405e-64						4									Inf	Inf	Inf	Inf						0	0	0	1	0	0	34	0	304	126	164	153	0	0
CASSEQGYGEQFF										4.3772e-105	1.14483e-36	7.68444e-34						3										45.855	19.698	20.958						0	0	1	0	0	0	31	15	11	509	155	104	8	0
CASSPGGGNEYF										1.67461e-55	2.10639e-46							2										Inf	Inf							0	0	0	0	0	0	0	0	0	237	152	0	0	0
CASSLVGGQANEQYF									6.02107e-34	7.35066e-59	3.2479e-39							3									Inf	Inf	Inf							0	0	0	0	0	0	0	1	86	251	128	0	0	0
CAISRDTYEQYF										3.93594e-24	2.5892e-38							2										Inf	Inf							0	0	0	0	0	0	0	9	0	101	125	22	0	0
CASQGEAGGHREQFF								1.01359e-22	8.3591e-33	2.10234e-73	3.72518e-34	2.05561e-24						5								Inf	Inf	Inf	Inf	Inf						0	1	2	0	0	0	16	58	83	314	111	57	0	0
CASSKFSTDTQYF										0	2.90648e-33	3.34745e-143						3										Inf	Inf	Inf						0	0	0	0	0	0	0	0	0	1655	108	344	0	0
CASSLRGADGYTF							8.31576e-76			2.56295e-61	5.06107e-14							2							19.167			11.639	4.529							0	0	0	0	0	0	203	41	0	388	107	10	24	0
CASSSILAGSVKTQYF										6.80016e-25	1.14989e-32	2.47265e-36						3										Inf	Inf	Inf						0	0	0	0	0	0	0	0	0	105	106	86	0	0
CSVHLDRAGAETQYF										9.65364e-85	1.8384e-31	3.23461e-32						3										Inf	Inf	Inf						0	0	0	0	0	0	7	0	2	362	102	76	0	0
CASSRTGGTSGANVLTF										2.46067e-70	1.44128e-30	5.56888e-38						3										Inf	Inf	Inf						0	0	0	0	0	0	0	0	0	300	99	90	0	0
CASSQQGYYGYTF								1.87447e-94		6.92632e-38	2.24229e-29	6.91689e-27						4								Inf		Inf	Inf	Inf						0	0	0	0	0	0	0	249	1	161	95	63	0	0
CASSPQGRTGQYTF									9.13873e-25		4.49424e-29	5.08671e-59						3									Inf		Inf	Inf						0	0	0	2	0	0	16	1	62	0	94	141	0	0
CSARATYTGLGSTEAFF								8.91138e-69		5.34898e-46	3.35001e-16	5.49785e-13						4								24.627		14.829	7.189	6.939						3	0	0	0	0	0	20	228	33	268	92	56	13	5
CSAPNRGRSYEQYF										4.02812e-50	3.63997e-28	2.29717e-57						3										Inf	Inf	Inf						0	0	0	0	0	0	0	0	0	214	91	137	0	0
CASSRTGGLGYTF										3.00118e-78	3.49463e-25							2										Inf	Inf							0	0	0	0	0	0	19	27	22	335	81	0	0	4
CASSPASGWKTQYF										2.83803e-115	1.07419e-17	8.2198e-143						3										Inf	Inf	Inf						0	0	0	0	0	0	0	0	0	493	56	343	0	0
CASSLWGDQPQHF										1.04939e-40	1.07419e-17	1.52043e-21						3										Inf	Inf	Inf						0	0	0	0	0	0	0	0	0	173	56	50	0	6
CASGTWGQPQHF										3.33226e-104	8.21268e-17							2										Inf	Inf							0	0	0	0	0	0	0	0	0	445	53	0	0	0
CSAISQGVKQETQYF										8.73494e-37	1.5173e-08	1.2447e-64						3										16.537	5.754	33.366						0	0	0	0	0	0	0	0	18	207	51	186	9	0
CSAPGERGGYTF										2.72533e-57		6.40686e-74						2										Inf		Inf						0	0	0	0	0	0	0	0	0	244	46	177	0	0
CSARPIYNEQFF										2.83278e-66		4.93818e-156						2										Inf		Inf						0	0	0	0	0	0	0	2	0	283	40	375	0	12
CSASLDRIFYGYTF										3.4748e-26		1.86146e-33						2										Inf		Inf						0	0	0	0	0	0	0	0	0	110	34	79	0	0
CASSLGAGATAQYF										1.18162e-120		3.05325e-25						2										Inf		Inf						0	0	0	0	0	0	0	0	0	516	27	59	0	0
CASSLEQGTEAFF										9.83479e-14		1.88648e-44						2										9.031		29.723						0	0	0	0	0	5	0	0	1	88	15	129	7	0
CSAKRTQGHNSPLHF										1.90843e-40		1.63937e-73						2										Inf		Inf						0	0	0	0	0	0	0	0	5	172	12	176	0	0
CSAGRGDRTYEQYF										1.26403e-228		4.10249e-28						2										Inf		Inf						0	0	0	0	0	0	0	34	0	975	0	0	0	0
CASSLTGAGDEQYF									7.26061e-41	1.53709e-116		5.78722e-217						3									Inf	Inf		Inf						0	0	0	0	0	0	15	0	104	498	0	521	0	0
CASSLGLAGAEQYF										1.10222e-82		3.23461e-32						2										Inf		Inf						0	0	0	0	0	0	46	6	2	353	0	76	0	0
CSARGQGGSTDTQYF										4.87533e-67		2.17391e-38						2										Inf		Inf						0	0	0	0	0	1	7	0	0	286	0	91	0	0
CSALGLAASYNEQFF										2.91392e-45		2.71314e-55						2										Inf		Inf						0	0	0	0	0	0	0	0	0	193	0	132	0	0
CSANPRQPSHQPQHF										6.2088e-26		2.84289e-84						2										Inf		Inf						0	0	0	0	0	0	0	0	0	109	0	202	0	0
CASRASENEQYF										6.80016e-25		1.61844e-146						2										Inf		Inf						0	0	0	0	0	0	0	0	20	105	0	352	0	0
CASRDTGRLETQYF				1.31868e-218	2.68382e-220	1.95444e-25	3.01311e-93	6.40246e-211	4.58686e-61	2.16408e-171	1.76597e-124	7.84156e-97		4.72271e-18	0	0	0	13				471.8	431.131	51.828	215.197	398.953	120.686	271.005	215.146	195.544		35.514	2683.57	1179.76	1936.66	1	3	0	460	548	71	190	568	166	752	424	242	2	2
CSALDRGSLYVYGYTF				1.63652e-79	1.38859e-183	1.78895e-32	3.02283e-52		7.61417e-22	0.000253407	2.99354e-30	1.78201e-45			1.44204e-93	1.52169e-107	1.05069e-240	10				26.621	50.533	11.517	19.515		8.532	2.648	9.91	15.429			29.299	25.155	64.539	0	0	0	207	512	126	138	0	94	59	156	153	16	0
CATSDLRTGGDTQYF					1.4311e-192	2.49694e-196	1.76553e-77	2.84307e-31	1.27766e-41	2.5265e-108	1.30261e-44	1.36732e-23			1.75121e-106	3.44253e-198	0	11					Inf	Inf	Inf	Inf	Inf	Inf	Inf	Inf			Inf	Inf	Inf	0	0	0	22	469	501	151	81	106	463	146	55	0	0
CASRTYPAARYNEQFF				9.62912e-120	4.46456e-192	7.22688e-200	2.57218e-90	4.15156e-126	2.38998e-120	3.01374e-66	1.59281e-22				7.44618e-84	5.30186e-232	2.02515e-69	11				262.683	376.088	382.084	208.366	243.596	235.24	108.134	41.648				176.923	361.061	139.342	1	0	2	255	479	522	184	344	321	300	82	26	2	0
CASSRPGTGGAAYGYTF				0	5.40157e-296	0	1.27522e-132	3.04025e-111	7.62603e-183	1.97348e-12						4.624e-56	1.92107e-29	9				1008.06	388.084	499.389	205.035	144.81	239.124	15.801						62.207	42.287	0	8	2	1435	738	1014	271	309	488	66	18	6	3	0
CATSVVSGVRTGELFF				0	0	0	0	0	2.53375e-265							4.80538e-178		7				Inf	Inf	Inf	Inf	Inf	Inf							Inf		0	0	2	2394	1910	4865	609	1085	682	25	12	6	0	0
CATSDLRGSTDTQYF				0	1.06041e-251	1.66028e-73		1.39764e-54	2.01613e-32	2.61764e-18					1.81907e-44	1.13502e-64		8				Inf	Inf	Inf		Inf	Inf	Inf					Inf	Inf		0	0	0	1085	613	187	35	143	82	76	10	0	0	0
CAGRQGGIGNTF				0	0	0	2.26103e-202	1.09202e-240	5.35068e-153							6.96624e-43		7				Inf	Inf	Inf	Inf	Inf	Inf							Inf		0	0	0	690	1121	856	395	634	394	11	9	2	0	0
CASSKKRTGPGANVLTF				1.67256e-63	3.24078e-23	4.34173e-82		1.55604e-27	1.26331e-36						1.32422e-55	8.38572e-178	6.04121e-29	8				Inf	Inf	Inf		Inf	Inf						Inf	Inf	Inf	0	0	0	130	55	209	0	71	93	43	7	23	0	0
CATSRGRAGVGSGANVLTF				0	1.635e-222	3.20791e-249		1.31784e-60	9.13873e-25	4.1074e-59		3.31652e-39			1.41278e-72	4.90572e-221	0	10				Inf	Inf	Inf		Inf	Inf	Inf		Inf			Inf	Inf	Inf	0	0	0	770	542	636	41	159	62	252	6	93	0	0
CAWSVQQNYGYTF				4.81853e-166	3.53119e-160	1.13327e-203	7.33247e-37	1.10524e-49	7.95576e-73							1.68543e-12		7				Inf	Inf	Inf	Inf	Inf	Inf							Inf		0	1	0	342	390	520	71	130	187	4	0	0	0	0
CASSLRGQAALGELFF							7.44431e-35	2.32993e-61										2							Inf	Inf										0	0	0	0	0	0	67	161	2	0	0	19	0	0
CASCPEGDTGELFF					5.37219e-35	6.62783e-46	7.50995e-36		3.43751e-20									4					Inf	Inf	Inf		Inf									0	0	0	13	84	116	69	26	50	0	0	0	0	0
CASSSSRGTLYGYTF											0							1											Inf							0	0	0	0	0	0	0	0	0	0	1027	0	0	0
CASSYRQGNPYGYTF											3.61173e-302							1											Inf							0	0	0	0	0	0	0	0	0	0	993	0	0	0
CSRATTSYEQYF								1.75714e-20			1.21454e-214							2								Inf			Inf							0	0	0	0	0	0	0	52	0	0	706	0	0	0
CATKLSGTSWGETQYF											3.50293e-165							1											Inf							0	0	0	0	0	0	11	0	0	0	544	0	0	8
CSATAGAPQETQYF											1.47921e-158							1											Inf							0	0	0	0	0	0	0	3	0	0	522	0	0	0
CSLAVSSYEQYF											1.89662e-145							1											Inf							0	0	0	0	0	0	2	0	0	0	479	0	0	0
CASSLRGAHGYTF											1.80953e-142							1											Inf							0	0	0	0	0	0	12	3	0	0	469	0	0	0
CATSSRLNVDTQYF											1.1687e-140							1											Inf							0	0	0	0	0	0	0	0	0	0	463	0	0	0
CASSLVGTGGETQYF											8.91011e-126							1											Inf							0	0	0	0	0	0	0	0	0	0	414	0	0	0
CASNLTPYEQYF											2.12984e-112							1											Inf							0	0	0	0	0	0	0	0	0	0	370	0	0	0
CSARPAGGRRGEQFF											1.64443e-104							1											Inf							0	0	0	0	0	0	0	0	0	0	344	0	0	0
CSATSNGGRGQPQHF											2.57874e-96							1											Inf							0	0	0	0	0	0	0	0	0	0	317	0	0	0
CASSATTGYEQYF											2.31024e-92							1											Inf							0	0	0	0	0	0	0	0	0	0	304	0	0	0
CASSIRDRAYEQYF											1.65396e-87							1											Inf							0	0	0	0	0	0	0	44	0	0	288	0	0	0
CSARQGVQETQYF											1.71099e-84							1											Inf							0	0	0	0	0	0	3	0	0	0	278	0	0	0
CASSTSGRAPETQYF											6.91695e-81							1											Inf							0	0	0	0	0	0	11	0	0	0	266	0	0	0
CATADGNYGYTF											1.36477e-80							1											Inf							0	0	0	0	0	0	0	0	0	0	265	6	0	0
CASSGQGGSETQYF											2.21366e-79							1											Inf							0	0	0	0	0	0	0	10	26	34	261	0	0	0
CASRAQGMAYGYTF								7.99213e-55			3.79996e-66							2								30.517			32.823							0	0	0	0	0	0	0	174	1	47	258	40	8	0
CASSLVSGLAPQYF											5.63411e-70							1											Inf							0	0	0	0	0	0	0	0	0	0	230	0	0	0
CASSLLVGTYNEQFF											6.39823e-64							1											Inf							0	0	0	0	0	0	0	0	0	0	210	0	0	0
CASSSQAGGTDTQYF								1.15119e-28			2.09982e-62							2								Inf			Inf							0	0	0	0	0	0	0	74	0	0	205	0	0	0
[truncated: 1,376 more rows]
[truncated: 22 more columns]

## Sheet: CCP6
	FDR: CCP6_229ES_A_vs_CCP6Pre_HIV_A	FDR: CCP6_229ES_B_vs_CCP6Pre_HIV_A	FDR: CCP6_229ES_C_vs_CCP6Pre_HIV_A	FDR: CCP6_CEF_A_vs_CCP6Pre_HIV_A	FDR: CCP6_CEF_B_vs_CCP6Pre_HIV_A	FDR: CCP6_CEF_C_vs_CCP6Pre_HIV_A	FDR: CCP6_COV2N_A_vs_CCP6Pre_HIV_A	FDR: CCP6_COV2N_B_vs_CCP6Pre_HIV_A	FDR: CCP6_COV2N_C_vs_CCP6Pre_HIV_A	FDR: CCP6_COV2S_A_vs_CCP6Pre_HIV_A	FDR: CCP6_COV2S_B_vs_CCP6Pre_HIV_A	FDR: CCP6_COV2S_C_vs_CCP6Pre_HIV_A	FDR: CCP6_HIV_A_vs_CCP6Pre_HIV_A	FDR: CCP6_HIV_B_vs_CCP6Pre_HIV_A	FDR: CCP6_HIV_C_vs_CCP6Pre_HIV_A	FDR: CCP6_NL63S_A_vs_CCP6Pre_HIV_A	FDR: CCP6_NL63S_B_vs_CCP6Pre_HIV_A	FDR: CCP6_NL63S_C_vs_CCP6Pre_HIV_A	FDR: CCP6_NP_A_vs_CCP6Pre_HIV_A	FDR: CCP6_NP_B_vs_CCP6Pre_HIV_A	FDR: CCP6_NP_C_vs_CCP6Pre_HIV_A	FDR: CCP6_OC43S_A_vs_CCP6Pre_HIV_A	FDR: CCP6_OC43S_B_vs_CCP6Pre_HIV_A	FDR: CCP6late_COV2_A_vs_CCP6Pre_HIV_A	FDR: CCP6late_COV2_B_vs_CCP6Pre_HIV_A	FDR: CCP6late_COV2_C_vs_CCP6Pre_HIV_A	FDR: CCP6late_HIV_A_vs_CCP6Pre_HIV_A	FDR: CCP6late_HIV_B_vs_CCP6Pre_HIV_A	FDR: CCP6late_HIV_C_vs_CCP6Pre_HIV_A	FDR: CCP6late_NL63_A_vs_CCP6Pre_HIV_A	FDR: CCP6late_NL63_B_vs_CCP6Pre_HIV_A	FDR: CCP6late_NL63_C_vs_CCP6Pre_HIV_A	FDR: CCP6Post_COV2S_A_vs_CCP6Pre_HIV_A	FDR: CCP6Post_COV2S_B_vs_CCP6Pre_HIV_A	FDR: CCP6Post_COV2S_C_vs_CCP6Pre_HIV_A	FDR: CCP6Post_NL63S_A_vs_CCP6Pre_HIV_A	FDR: CCP6Post_NL63S_B_vs_CCP6Pre_HIV_A	FDR: CCP6Post_NL63S_C_vs_CCP6Pre_HIV_A	FDR: CCP6Post_NP_A_vs_CCP6Pre_HIV_A	FDR: CCP6Post_NP_B_vs_CCP6Pre_HIV_A	FDR: CCP6Post_NP_C_vs_CCP6Pre_HIV_A	FDR: CCP6Pre_117_A_vs_CCP6Pre_HIV_A	FDR: CCP6Pre_117_B_vs_CCP6Pre_HIV_A	FDR: CCP6Pre_117_C_vs_CCP6Pre_HIV_A	FDR: CCP6Pre_146_A_vs_CCP6Pre_HIV_A	FDR: CCP6Pre_146_B_vs_CCP6Pre_HIV_A	FDR: CCP6Pre_146_C_vs_CCP6Pre_HIV_A	FDR: CCP6Pre_COV2S_A_vs_CCP6Pre_HIV_A	FDR: CCP6Pre_COV2S_B_vs_CCP6Pre_HIV_A
[truncated: 3,046 more rows]
[truncated: 182 more columns]

[truncated: 10 more sheets: CCP7, CCP11, CCP12, CCP14, CCP15, CCP16, VR8, VR10, VR12, VR14]
